# Supplementary material for: Transcriptomic responses in the nervous system and correlated behavioural changes of a cephalopod exposed to ocean acidification
Source: BMC Genomics. 2024 Jun 25;25:635. doi: 10.1186/s12864-024-10542-5 (PMC11202396; doi:10.1186/s12864-024-10542-5)
Supplement: Supplementary file 3 — Supplementary Material 3 [file 12864_2024_10542_MOESM3_ESM.xlsx]

## Sheet: Table S1
Table S1. Table of 27 modules detected in the CNS, with the number of genes within each module.
Module	Number of genes
turquoise	5654
black	3917
blue	3346
green	3099
brown	2839
darkgreen	896
orange	738
pink	728
purple	597
grey60	508
lightcyan	500
cyan	475
salmon	423
lightsteelblue1	395
lightyellow	266
darkred	249
darkgrey	211
darkorange	177
saddlebrown	151
steelblue	139
paleturquoise	128
darkolivegreen	108
skyblue3	85
plum1	73
orangered4	70
mediumpurple3	62
lightcyan1	50

## Sheet: Table S2
Table S2. Table of 38 modules detected in the eyes, with the number of genes within each module.
Module	Number of genes
salmon	4278
blue	3442
coral2	1916
brown	1470
midnightblue	1248
darkolivegreen	1155
darkgrey	1078
green	1017
plum1	929
darkorange	688
darkgreen	682
plum2	632
sienna3	540
darkmagenta	448
cyan	327
darkred	304
lightcyan	301
darkturquoise	236
orange	214
skyblue	202
steelblue	196
paleturquoise	188
violet	186
yellowgreen	173
orangered4	151
lightsteelblue1	127
floralwhite	119
darkorange2	116
brown4	112
bisque4	108
thistle2	94
palevioletred3	90
navajowhite2	81
maroon	78
lavenderblush3	63
honeydew1	60
darkseagreen4	55
antiquewhite4	52

## Sheet: Table S3
Table S3. Quality and completeness measures of the transcriptome assembly. The PacBio Sequel II produced a total of 138.6 million subreads which were used to assemble the de novo transcriptome. Before redundancy removal = ISO-seq data processed with the isoseq3 pipeline. After redundancy removal = ISO-seq data processed with the isoseq3 pipeline followed by redundancy removal with CD-HIT-EST. Fin…
		Before redundancy removal	After redundancy removal	Final transcriptome assembly
Transrate	No. contigs	229334	85481	49981
	Smallest contig length	51	51	299
	Largest contig length	10554	10554	10554
	No. bases	546681269	217542313	142604702
	Mean contig length	2383.47	2544.65	2853.18
	No. contigs < 200 bp	520	169	0
	No. contigs > 1,000 bp	218222	81717	48921
	No. contigs > 10,000 bp	5	5	5
	No. contigs containing an ORF	128721	43780	43487
	Mean % of the contig covered by the ORF	41.86	34.87	47.9
	N90	1538	1623	1855
	N70	2126	2278	2562
	N50	2657	2870	3163
	N30	3283	3549	3856
	N10	4379	4716	5029
	Proportion bases G or C	0.35	0.34	0.37
	No. bases N	0	0	0
	Proportion bases N	0	0	0
BUSCO	Complete BUSCOs (C)	3805	3781	3766
		0.7186	0.714	0.704
	Complete and single-copy BUSCOs (S)	821	1391	1392
		0.1551	0.263	0.262
	Complete and duplicated BUSCOs (D)	2984	2390	2374
		0.5636	0.451	0.442
	Fragmented BUSCOs (F)	51	49	50
		0.0096	0.009	0.011
	Missing BUSCOs (M)	1439	1465	1479
		0.2718	0.277	0.285
	Total BUSCO groups searched	5295	5295	5295
Bowtie2 mapping: Overall alignment	Mean	0.918455	0.918522	0.821037
	Minimum	0.8663	0.8667	0.7293
	Maximum	0.9504	0.9507	0.8942
	Mean (CNS samples)	0.8937	0.8938	0.7688
	Mean (eyes samples)	0.9432	0.9432	0.8733
Bowtie2 mapping: Total concordant alignment	Mean	0.877297	0.875285	0.77121
	Minimum	0.8185	0.8092	0.6654
	Maximum	0.9195	0.9174	0.8584
	Mean (CNS samples)	0.847	0.8432	0.7103
	Mean (eyes samples)	0.9076	0.9074	0.8321
Blastx to nr database subset for mollusca	No. proteins any hit	150375	52367	46515
	% of transcriptome with any hit	65.57	61.26	93.07

## Sheet: Table S4
Table S4. Annotation measures of the transcriptome assembly.
		Final transcriptome assembly
Blastx to nr database	No. transcripts ≥ 1 blast hit	46311
	% transcriptome ≥ 1 blast hit	0.93
BLAST2GO mapping	No. transcripts succesful GO mapping	13221
	% transcripts succesful GO mapping	0.73
Complete Annotation	No. transcripts with complete annotation	34347
	% transcripts with complete annotation	0.69

## Sheet: Table S5
Table S5. RNA-sequencing information for each sample. CNS = central nervous system, eyes = both eyes combined from the same individual, % mapping rate is mapping of the trimmed and decontaminated RNA-seq reads against the final transcriptome assembly.
Sample ID	CO2 Treatment	No. raw reads	No. reads after trimming and decontamination	% Mapping rate
PS506_CNS	Current-day	102139439	83323155	0.666803
PS506_eyes	Current-day	129110309	105557471	0.801875
PS508_CNS	Current-day	110779545	90371514	0.657769
PS508_eyes	Current-day	121705839	100798440	0.815109
PS509_CNS	Elevated	106147892	80132801	0.664117
PS509_eyes	Elevated	92031181	74985091	0.808551
PS510_CNS	Elevated	87217004	71030689	0.655543
PS510_eyes	Elevated	93132849	76180212	0.82643
PS513_CNS	Current-day	96318278	77505546	0.627523
PS513_eyes	Current-day	120073036	88786117	0.806055
PS514_CNS	Current-day	100874118	79625419	0.638607
PS514_eyes	Current-day	105947686	80633114	0.792397
PS518_CNS	Current-day	93632224	77006330	0.636674
PS518_eyes	Current-day	125427413	103231592	0.804162
PS522_CNS	Elevated	125785668	101021105	0.615078
PS522_eyes	Elevated	102772897	82672385	0.829279
PS527_CNS	Elevated	95046094	78238706	0.636172
PS527_eyes	Elevated	100839899	81990702	0.785276
PS528_CNS	Elevated	100739627	83947119	0.712723
PS528_eyes	Elevated	123262918	103640293	0.813321
PS529_CNS	Current-day	91326387	76678162	0.650593
PS529_eyes	Current-day	119554860	100130525	0.787743
PS534_CNS	Current-day	95139757	76615235	0.673124
PS534_eyes	Current-day	117198920	97221144	0.800175
PS539_CNS	Elevated	101306635	70136432	0.682619
PS539_eyes	Elevated	95044179	79247609	0.799995
PS547_CNS	Elevated	95437419	73571670	0.706078
PS547_eyes	Elevated	144223366	118214271	0.785434
PS551_CNS	Current-day	103427279	84367088	0.696675
PS551_eyes	Current-day	116654316	95952400	0.791571
PS557_CNS	Current-day	92862187	73022082	0.677135
PS557_eyes	Current-day	102809092	85449238	0.785783
PS561_CNS	Current-day	106613800	85482402	0.68816
PS561_eyes	Current-day	89919652	74277911	0.818572
PS584_CNS	Elevated	201511022	164079389	0.705571
PS584_eyes	Elevated	104998922	85722187	0.803977
PS626_CNS	Elevated	110020976	88819227	0.695057
PS626_eyes	Elevated	87134097	68250602	0.78861
PS636_CNS	Elevated	93625133	77083466	0.731605
PS636_eyes	Elevated	129384378	102326531	0.772771
Mean		1.08279e+08	8.74331e+07	0.735868
SD		2.01005e+07	1.68383e+07	0.0692913
Mean CNS		1.05498e+08	8.46029e+07	0.670881
SD CNS		2.35963e+07	1.95778e+07	0.0307426
Mean eyes		1.11061e+08	9.02634e+07	0.800854
SD eyes		1.53556e+07	1.29517e+07	0.0145252

## Sheet: Table S6
Table S6. Table of DEGs and their putative function in the CNS and eyes, ordered by LFC. Genes in yellow and purple are upregulated and downregulated at elevated CO2, respectively. DEGs in both tissues are in bold. Corset Cluster = ID given to each gene identified by corset clustering, padj = adjusted p-value, LFC = log2 fold change.
Corset Cluster	Gene	Annotation	Putative function in CNS/eyes	Reference	padj	LFC
CNS
Cluster-5283.1476	fam204a	protein FAM204A isoform X1	Poorly characterised.		0.004	1.34
Cluster-7057.2	prickle3	prickle-like protein 3 isoform X4	Required for mitochondrial membrane ATP synthase function. Involved in the planar cell polarity pathway and visual function.	Yu et al. (2020)	0.034	0.96
Cluster-5283.10634/	map4k5/	mitogen-activated protein kinase kinase kinase kinase 5-like isoform X4 / 3-like isoform X3	May mediate the immune response via activation of the JNK pathway.	Chuang et al. (2016)	0.039	0.92
Cluster-5283.10634	map4k3
Cluster-7096.4	ykt6	synaptobrevin homolog YKT6	Essential for lysosomal function.	Cuddy et al. (2019)	0.039	0.89
			Essential for autophagy (fusing of the autophagosome and lysosome for degradation).	Bas et al. (2018); Matsui et al. (2018); Nair et al. (2011); Takáts et al. (2018)
Cluster-5283.4688	znf271	zinc finger protein 271-like	Potential transcription factor.	Zhan and Desiderio (2003)	0.039	0.86
			Associated with zebrafish activity levels.	Seifinejad et al. (2019)
Cluster-5283.11841	chrac1	chromatin accessibility complex protein 1	Histone-fold protein.	Kukimoto et al. (2004); Narlikar et al. (2002)	0.046	0.75
			Involved in the repair of DNA double-strand breaks	Lan et al. (2010)
Cluster-6236.3	nme6	nucleoside diphosphate kinase 6-like	Synthesises nucleoside triphosphates.	Lacombe et al. (2000); Tsuiki et al. (2000)	0.039	0.63
			May have an anti-viral and anti-bacterial role in invertebrates, including in molluscs.	Chakrabarty (1998); Clavero-Salas et al. (2007); Duan et al. (2015); Ji et al. (2013); Jin et al. (2011); Quintero-Reyes et al. (2012)
Cluster-5283.537	folh1	putative N-acetylated-alpha-linked acidic dipeptidase isoform X4	Synthesises glutamate.	Robinson et al. (1987)	0.039	0.58
Cluster-5590.1	tf	transferrin-like protein	Iron sequestration as part of the molluscan innate immune response, including in squid.	Herath et al. (2015); Lambert et al. (2005); Li et al. (2019); Ong et al. (2006); Salazar et al. (2015)	0.039	0.48
			Binds iron, decreasing the amount of iron available for ROS production.	Dean (2010)
Cluster-2174.0	syvn1-b	E3 ubiquitin-protein ligase synoviolin B-like	Increases pro-inflammatory cytokine production via activating NF-κB.	Lu et al. (2019)	0.039	0.27
			An E3 ubiquitin ligase playing a critical role in ERAD, ubiquitinating misfolded and unfolded proteins for degradation, which protects cells from ER stress-induced apoptosis.	Baldridge and Rapoport (2016); Bordallo et al. (1998); Carvalho et al. (2006); Kaneko et al. (2002); Nomura et al. (2016); Xie et al. (2009)
			Plays a critical role in GABAAα1 receptor subunit degradation.	Crider et al. (2014); Jiao et al. (2017)
Cluster-5283.11516, Cluster-7175.0, Cluster-7445.2, Cluster-5046.4	4 unannotated genes upregulated
Cluster-5283.6450	cyb561d2	cytochrome b561 domain-containing protein 2	Reduces Fe3+ to Fe2+.	Mizutani et al. (2007)	0.039	-0.46
			Regenerates the antioxidant ascorbate.	Recuenco et al. (2013)
Cluster-1257.0	map1l3ca/b	microtubule-associated proteins 1A/1B light chain 3A/B	Key molecular marker of autophagy, which plays an important role in the molluscan immune response.	Han et al. (2019); Klionsky et al. (2016); Moreau et al. (2015); Picot et al. (2019)	0.045	-0.54
Cluster-5283.3831	slc2a13	proton myo-inositol cotransporter	Transports myo-inositol into neurons and glia, which has a range of roles including membrane excitability, vesicular trafficking, intracellular calcium signaling, and neurotransmission.	MacFarlane and Di Fiore (2018); Shaldubina et al. (2007); Uldry et al. (2001); Uldry et al. (2004)	0.003	-0.56
Cluster-5290.5	celsr3	cadherin EGF LAG seven-pass G-type receptor 3	Mediates glutamatergic synapse formation.	Thakar et al. (2017)	0.039	-0.8
Cluster-5283.3189	psenen	gamma-secretase subunit PEN-2	Indispensable component of the gamma-secretase protein complex involved in Notch signalling which plays an important role in both the adaptive and innate immune responses, including via regulating NF-KB signalling.	Osipo et al. (2008); Palaga et al. (2003); Radtke et al. (2013)	0.039	-0.8
			Potentially involved in the invertebrate immune response.	Fuess et al. (2016)
Cluster-5283.883	mccc2	methylcrotonoyl-CoA carboxylase beta chain, mitochondrial	Leucine and isovaleric acid catabolism.	Chu and Cheng (2007)	0.034	-0.81
Cluster-5283.4947, Cluster-7238.6, Cluster-5283.750, Cluster-5283.2490, Cluster-3464.0	5 unannotated genes downregulated
Eyes
Cluster-5283.5132	maoa	probable flavin-containing monoamine oxidase A	Degrades monoamine neurotransmitters, including in scallops and squid.	Ng et al. (2015); Yagodina (2009); Yagodina (2010); Zhou et al. (2011)	0.005	2.29
			Associated with anxiety-like, depressive-like, aggression and activity behaviours.	Bellot et al. (2021); Cases et al. (1995); Mentis et al. (2021); Scott et al. (2008); Wang et al. (2017)
			Potential key role in molluscan immune response.	Liu et al. (2018); Sun et al. (2021); Zhou et al. (2011)
Cluster-1772.0	slc18a2	synaptic vesicular amine transporter	Packages monoamine neurotransmitters into vesicles prior to exocytosis.	Ng et al. (2015)	0.012	2.04
			Associated with anxiety-like, depressive-like, aggression and activity behaviours.	Branco et al. (2020); Fukui et al. (2007); Lohr et al. (2014); Simon et al. (2009)
			Required for the release of GABA from some neurons.	Tritsch et al. (2012)
Cluster-5283.1476	fam204a	protein FAM204A isoform X1	Poorly characterised.		0.012	1.47
Cluster-7096.4	ykt6	synaptobrevin homolog YKT6	Essential for lysosomal function.	Cuddy et al. (2019)	<0.001	1.26
			Essential for autophagy (fusing of the autophagosome and lysosome for degradation).	Bas et al. (2018); Matsui et al. (2018); Nair et al. (2011); Takáts et al. (2018)
Cluster-7187.3	cbs	cystathionine beta-synthase	The main producer of H2S, a gaseous neurotransmitter, in the nervous system and in molluscs.	Hu et al. (2010); Julian et al. (2002)	0.038	0.89
			Role in long-term potentiation and memory.	Chen et al. (2017); Régnier et al. (2012)
			H2S regulates the release of both pro- and anti-inflammatory cytokines, likely via NF-κB, p38 and JNK pathways.	Hu et al. (2010); Zhang and Bian (2014)
			May play a role in the immune iron-withholding strategy due to its critical role in body iron homeostasis.	Qian et al. (2014); Zhou et al. (2018)
			Required for regulating cellular iron retention, which may alter iron availability for ROS production.	Dean (2010); Zhou et al. (2018)
			Catalyses the first and rate limiting step of the transsulfuration pathway, which produces cysteine, the rate-limiting substrate for synthesis of the antioxidant glutathione.	Beard Jr. and Bearden (2011); Hu et al. (2010); Vitvitsky et al. (2006)
			H2S has powerful antioxidant effects via multiple pathways.	Shefa et al. (2018b)
			Cbs-produced H2S inhibits ROS-triggered ER stress.	Ming Lu (2012); Xie et al. (2012)
Cluster-5283.10628	gtf2e2	transcription initiation factor IIE subunit beta	One of two components of the general transcription factor IIE, which are both essential for transcription initiation by RNA polymerase II.	Gregory Peterson et al. (1991); Sumimoto et al. (1991)	0.022	-0.99
Cluster-1000.0	pglyrp2	N-acetylmuramoyl-L-alanine amidase	Recognises peptidoglycans, a component of bacterial cell walls.	Schleifer and Kandler (1972)	0.002	-2.9
			Identified in cephalopods, where it binds to and degrades bacterial peptidoglycan.	Cornet et al. (2014); Goodson et al. (2005); Schleicher and Nyholm (2011); Troll et al. (2010)
			Knock-out in adult mice alters anxiety-like behaviour.	Arentsen et al. (2018)
Cluster-5283.11079	1 unannotated gene downregulated
References
Arentsen, T., Khalid, R., Qian, Y., & Diaz Heijtz, R. (2018). Sex-dependent alterations in motor and anxiety-like behavior of aged bacterial peptidoglycan sensing molecule 2 knockout mice. Brain, Behavior, and Immunity, 67, 345-354. doi:https://doi.org/10.1016/j.bbi.2017.09.014
Baldridge, R. D., & Rapoport, T. A. (2016). Autoubiquitination of the Hrd1 ligase triggers protein retrotranslocation in ERAD. Cell, 166(2), 394-407. doi:https://doi.org/10.1016/j.cell.2016.05.048
Bas, L., Papinski, D., Licheva, M., Torggler, R., Rohringer, S., Schuschnig, M., & Kraft, C. (2018). Reconstitution reveals Ykt6 as the autophagosomal SNARE in autophagosome–vacuole fusion. Journal of Cell Biology, 217(10), 3656-3669. doi:10.1083/jcb.201804028
Beard Jr., R. S., & Bearden, S. E. (2011). Vascular complications of cystathionine β-synthase deficiency: Future directions for homocysteine-to-hydrogen sulfide research. American Journal of Physiology-Heart and Circulatory Physiology, 300(1), H13-H26. doi:10.1152/ajpheart.00598.2010
Bellot, M., Faria, M., Gómez-Canela, C., Raldúa, D., & Barata, C. (2021). Pharmacological modulation of behaviour, serotonin and dopamine levels in Daphnia magna exposed to the monoamine oxidase inhibitor deprenyl. Toxics, 9(8), 187.
Bordallo, J., Plemper, R. K., Finger, A., & Wolf, D. H. (1998). Der3p/Hrd1p Is required for endoplasmic reticulum-associated degradation of misfolded lumenal and integral membrane proteins. Molecular Biology of the Cell, 9(1), 209-222. doi:10.1091/mbc.9.1.209
Branco, R. C., Burkett, J. P., Black, C. A., Winokur, E., Ellsworth, W., Dhamsania, R. K., . . . Miller, G. W. (2020). Vesicular monoamine transporter 2 mediates fear behavior in mice. Genes, Brain and Behavior, 19(5), e12634. doi:https://doi.org/10.1111/gbb.12634
Carvalho, P., Goder, V., & Rapoport, T. A. (2006). Distinct ubiquitin-ligase complexes define convergent pathways for the degradation of ER proteins. Cell, 126(2), 361-373. doi:https://doi.org/10.1016/j.cell.2006.05.043
Cases, O., Seif, I., Grimsby, J., Gaspar, P., Chen, K., Pournin, S., . . . De Maeyer, E. (1995). Aggressive behavior and altered amounts of brain serotonin and norepinephrine in mice lacking MAOA. Science, 268(5218), 1763-1766. doi:doi:10.1126/science.7792602
Chakrabarty, A. M. (1998). Nucleoside diphosphate kinase: Role in bacterial growth, virulence, cell signalling and polysaccharide synthesis. Molecular Microbiology, 28(5), 875-882. doi:https://doi.org/10.1046/j.1365-2958.1998.00846.x
Chen, H.-B., Wu, W.-N., Wang, W., Gu, X.-H., Yu, B., Wei, B., & Yang, Y.-J. (2017). Cystathionine-β-synthase-derived hydrogen sulfide is required for amygdalar long-term potentiation and cued fear memory in rats. Pharmacology Biochemistry and Behavior, 155, 16-23. doi:https://doi.org/10.1016/j.pbb.2017.03.002
Chu, C.-H., & Cheng, D. (2007). Expression, purification, characterization of human 3-methylcrotonyl-CoA carboxylase (MCCC). Protein Expression and Purification, 53(2), 421-427. doi:https://doi.org/10.1016/j.pep.2007.01.012
Chuang, H.-C., Wang, X., & Tan, T.-H. (2016). MAP4K Family Kinases in Immunity and Inflammation. In F. W. Alt (Ed.), Advances in Immunology (Vol. 129, pp. 277-314): Academic Press.
Clavero-Salas, A., Sotelo-Mundo, R. R., Gollas-Galván, T., Hernández-López, J., Peregrino-Uriarte, A. B., Muhlia-Almazán, A., & Yepiz-Plascencia, G. (2007). Transcriptome analysis of gills from the white shrimp Litopenaeus vannamei infected with White Spot Syndrome Virus. Fish & Shellfish Immunology, 23(2), 459-472. doi:https://doi.org/10.1016/j.fsi.2007.01.010
Cornet, V., Henry, J., Corre, E., Le Corguille, G., Zanuttini, B., & Zatylny-Gaudin, C. (2014). Dual role of the cuttlefish salivary proteome in defense and predation. Journal of Proteomics, 108, 209-222. doi:https://doi.org/10.1016/j.jprot.2014.05.019
Crider, A., Pandya, C. D., Peter, D., Ahmed, A. O., & Pillai, A. (2014). Ubiquitin-proteasome dependent degradation of GABAAα1 in autism spectrum disorder. Molecular Autism, 5(1), 45. doi:10.1186/2040-2392-5-45
Cuddy, L. K., Wani, W. Y., Morella, M. L., Pitcairn, C., Tsutsumi, K., Fredriksen, K., . . . Mazzulli, J. R. (2019). Stress-induced cellular clearance Is mediated by the SNARE protein ykt6 and disrupted by α-synuclein. Neuron, 104(5), 869-884.e811. doi:10.1016/j.neuron.2019.09.001
Dean, J. B. (2010). Hypercapnia causes cellular oxidation and nitrosation in addition to acidosis: Implications for CO2 chemoreceptor function and dysfunction. Journal of Applied Physiology, 108(6), 1786-1795. doi:10.1152/japplphysiol.01337.2009
Duan, Y., Li, J., Zhang, Z., Li, J., Ge, Q., & Liu, P. (2015). The role of oncoprotein NM23 gene from Exopalaemon carinicauda is response to pathogens challenge and ammonia-N stress. Fish & Shellfish Immunology, 47(2), 1067-1074. doi:https://doi.org/10.1016/j.fsi.2015.08.018
Fuess, L. E., Pinzόn C, J. H., Weil, E., & Mydlarz, L. D. (2016). Associations between transcriptional changes and protein phenotypes provide insights into immune regulation in corals. Developmental & Comparative Immunology, 62, 17-28. doi:https://doi.org/10.1016/j.dci.2016.04.017
Fukui, M., Rodriguiz, R. M., Zhou, J., Jiang, S. X., Phillips, L. E., Caron, M. G., & Wetsel, W. C. (2007). Vmat2 heterozygous mutant mice display a depressive-like phenotype. The Journal of Neuroscience, 27(39), 10520-10529. doi:10.1523/jneurosci.4388-06.2007
Goodson, M. S., Kojadinovic, M., Troll, J. V., Scheetz, T. E., Casavant, T. L., Soares, M. B., & McFall-Ngai, M. J. (2005). Identifying components of the NF-κB pathway in the beneficial Euprymna scolopes-Vibrio fischeri light organ symbiosis. Applied and Environmental Microbiology, 71(11), 6934-6946. doi:doi:10.1128/AEM.71.11.6934-6946.2005
Gregory Peterson, M., Inostroza, J., Maxon, M. E., Flores, O., Admon, A., Reinberg, D., & Tjian, R. (1991). Structure and functional properties of human general transcription factor IIE. Nature, 354(6352), 369-373. doi:10.1038/354369a0
Han, Z., Wang, W., Lv, X., Zong, Y., Liu, S., Liu, Z., . . . Song, L. (2019). ATG10 (autophagy-related 10) regulates the formation of autophagosome in the anti-virus immune response of pacific oyster (Crassostrea gigas). Fish & Shellfish Immunology, 91, 325-332. doi:https://doi.org/10.1016/j.fsi.2019.05.027
Herath, H. M. L. P. B., Elvitigala, D. A. S., Godahewa, G. I., Whang, I., & Lee, J. (2015). Molecular insights into a molluscan transferrin homolog identified from disk abalone (Haliotis discus discus) evidencing its detectable role in host antibacterial defense. Developmental & Comparative Immunology, 53(1), 222-233. doi:https://doi.org/10.1016/j.dci.2015.07.013
Hu, L.-F., Lu, M., Hon Wong, P. T., & Bian, J.-S. (2010). Hydrogen sulfide: Neurophysiology and neuropathology. Antioxidants & Redox Signaling, 15(2), 405-419. doi:10.1089/ars.2010.3517
Ji, C., Wu, H., Wei, L., Zhao, J., Wang, Q., & Lu, H. (2013). Responses of Mytilus galloprovincialis to bacterial challenges by metabolomics and proteomics. Fish & Shellfish Immunology, 35(2), 489-498. doi:https://doi.org/10.1016/j.fsi.2013.05.009
Jiao, D., Chen, Y., Liu, Y., Ju, Y., Long, J., Du, J., . . . Liu, J. (2017). SYVN1, an ERAD E3 ubiquitin ligase, is involved in GABAAα1 degradation associated with methamphetamine-induced conditioned place preference. Frontiers in Molecular Neuroscience, 10(313). doi:10.3389/fnmol.2017.00313
Jin, X.-K., Li, W.-W., He, L., Lu, W., Chen, L.-L., Wang, Y., . . . Wang, Q. (2011). Molecular cloning, characterization and expression analysis of two apoptosis genes, caspase and nm23, involved in the antibacterial response in Chinese mitten crab, Eriocheir sinensis. Fish & Shellfish Immunology, 30(1), 263-272. doi:https://doi.org/10.1016/j.fsi.2010.10.016
Julian, D., Statile, J., Wohlgemuth, S., & Arp, A. (2002). Enzymatic hydrogen sulfide production in marine invertebrate tissues. Comparative Biochemistry and Physiology Part A: Molecular & Integrative Physiology, 133, 105-115.
Kaneko, M., Ishiguro, M., Niinuma, Y., Uesugi, M., & Nomura, Y. (2002). Human HRD1 protects against ER stress-induced apoptosis through ER-associated degradation. FEBS letters, 532(1-2), 147-152. doi:https://doi.org/10.1016/S0014-5793(02)03660-8
Klionsky, D. J., Abdelmohsen, K., Abe, A., Abedin, M. J., Abeliovich, H., Acevedo Arozena, A., ..., & Zughaier, S. M. (2016). Guidelines for the use and interpretation of assays for monitoring autophagy (3rd edition). Autophagy, 1, 1-22. doi:10.1080/15548627.2015.1100356
Kukimoto, I., Elderkin, S., Grimaldi, M., Oelgeschläger, T., & Varga-Weisz, P. D. (2004). The histone-fold protein complex CHRAC-15/17 enhances nucleosome sliding and assembly mediated by ACF. Molecular Cell, 13(2), 265-277. doi:https://doi.org/10.1016/S1097-2765(03)00523-9
Lacombe, M.-L. L., Munier, A., Mehus, J. G., & Lambeth, D. O. (2000). The Human Nm23/nucleoside diphosphate kinases. Journal of Bioenergetics and Biomembranes, 32(3), 247-258. doi:10.1023/A:1005584929050
Lambert, L. A., Perri, H., Halbrooks, P. J., & Mason, A. B. (2005). Evolution of the transferrin family: Conservation of residues associated with iron and anion binding. Comparative Biochemistry and Physiology Part B: Biochemistry and Molecular Biology, 142(2), 129-141. doi:https://doi.org/10.1016/j.cbpb.2005.07.007
Lan, L., Ui, A., Nakajima, S., Hatakeyama, K., Hoshi, M., Watanabe, R., . . . Yasui, A. (2010). The ACF1 complex is required for DNA double-strand break repair in human cells. Molecular Cell, 40(6), 976-987. doi:https://doi.org/10.1016/j.molcel.2010.12.003
Li, H.-W., Chen, C., Kuo, W.-L., Lin, C.-J., Chang, C.-F., & Wu, G.-C. (2019). The characteristics and expression profile of transferrin in the accessory nidamental gland of the bigfin reef squid during bacteria transmission. Scientific Reports, 9(1), 20163. doi:10.1038/s41598-019-56584-8
Liu, Z., Wang, L., Lv, Z., Zhou, Z., Wang, W., Li, M., . . . Song, L. (2018). The cholinergic and adrenergic autocrine signaling pathway mediates immunomodulation in oyster Crassostrea gigas. Frontiers in Immunology, 9(284), 284. doi:10.3389/fimmu.2018.00284
Lohr, K. M., Bernstein, A. I., Stout, K. A., Dunn, A. R., Lazo, C. R., Alter, S. P., . . . Hess, E. J. (2014). Increased vesicular monoamine transporter enhances dopamine release and opposes Parkinson disease-related neurodegeneration in vivo. Proceedings of the National Academy of Sciences, 111(27), 9977-9982.
Lu, Y., Qiu, Y., Chen, P., Chang, H., Guo, L., Zhang, F., . . . Wang, H. (2019). ER-localized Hrd1 ubiquitinates and inactivates Usp15 to promote TLR4-induced inflammation during bacterial infection. Nature Microbiology, 4(12), 2331-2346. doi:10.1038/s41564-019-0542-2
MacFarlane, P. M., & Di Fiore, J. M. (2018). Myo-inositol Effects on the Developing Respiratory Neural Control System. In E. B. Gauda, M. E. Monteiro, N. Prabhakar, C. Wyatt, & H. D. Schultz (Eds.), Arterial Chemoreceptors (Vol. 1071, pp. 159-166). Cham: Springer International Publishing.
Matsui, T., Jiang, P., Nakano, S., Sakamaki, Y., Yamamoto, H., & Mizushima, N. (2018). Autophagosomal YKT6 is required for fusion with lysosomes independently of syntaxin 17. Journal of Cell Biology, 217(8), 2633-2645. doi:10.1083/jcb.201712058
Mentis, A. A., Dardiotis, E., Katsouni, E., & Chrousos, G. P. (2021). From warrior genes to translational solutions: Novel insights into monoamine oxidases (MAOs) and aggression. Translational Psychiatry, 11(1), 130. doi:10.1038/s41398-021-01257-2
Ming Lu, F.-F. Z., Juan-Juan Tang, Cun-Jin Su, Yi Fan, Jian-Hua Ding, Jin-Song Bian, and Gang Hu. (2012). The neuroprotection of hydrogen sulfide against MPTP-induced dopaminergic neuron degeneration involves uncoupling protein 2 rather than ATP-sensitive potassium channels. Antioxidants & Redox Signaling, 17(6), 849-859. doi:10.1089/ars.2011.4507
Mizutani, A., Sanuki, R., Kakimoto, K., Kojo, S., & Taketani, S. (2007). Involvement of 101F6, a homologue of cytochrome b561, in the reduction of ferric ions. The Journal of Biochemistry, 142(6), 699-705. doi:10.1093/jb/mvm185
Moreau, P., Moreau, K., Segarra, A., Tourbiez, D., Travers, M.-A., Rubinsztein, D. C., & Renault, T. (2015). Autophagy plays an important role in protecting Pacific oysters from OsHV-1 and Vibrio aestuarianus infections. Autophagy, 11(3), 516-526. doi:10.1080/15548627.2015.1017188
Nair, U., Jotwani, A., Geng, J., Gammoh, N., Richerson, D., Yen, W.-L., . . . Klionsky, Daniel J. (2011). SNARE proteins are required for macroautophagy. Cell, 146(2), 290-302. doi:https://doi.org/10.1016/j.cell.2011.06.022
Narlikar, G. J., Fan, H.-Y., & Kingston, R. E. (2002). Cooperation between complexes that regulate chromatin structure and transcription. Cell, 108(4), 475-487. doi:https://doi.org/10.1016/S0092-8674(02)00654-2
Ng, J., Papandreou, A., Heales, S. J., & Kurian, M. A. (2015). Monoamine neurotransmitter disorders—clinical advances and future perspectives. Nature Reviews Neurology, 11(10), 567-584. doi:10.1038/nrneurol.2015.172
Nomura, J., Hosoi, T., Kaneko, M., Ozawa, K., Nishi, A., & Nomura, Y. (2016). Neuroprotection by endoplasmic reticulum stress-induced HRD1 and chaperones: Possible therapeutic targets for Alzheimer’s and Parkinson’s disease. Medical Sciences, 4(3), 14.
Ong, S. T., Shan Ho, J. Z., Ho, B., & Ding, J. L. (2006). Iron-withholding strategy in innate immunity. Immunobiology, 211(4), 295-314. doi:https://doi.org/10.1016/j.imbio.2006.02.004
Osipo, C., Golde, T. E., Osborne, B. A., & Miele, L. A. (2008). Off the beaten pathway: The complex cross talk between Notch and NF-κB. Laboratory Investigation, 88(1), 11-17. doi:10.1038/labinvest.3700700
Palaga, T., Miele, L., Golde, T. E., & Osborne, B. A. (2003). TCR-mediated notch signaling regulates proliferation and IFN-γ production in peripheral T cells. The Journal of Immunology, 171(6), 3019-3024. doi:10.4049/jimmunol.171.6.3019
Picot, S., Morga, B., Faury, N., Chollet, B., Dégremont, L., Travers, M.-A., . . . Arzul, I. (2019). A study of autophagy in hemocytes of the Pacific oyster, Crassostrea gigas. Autophagy, 15(10), 1801-1809. doi:10.1080/15548627.2019.1596490
Qian, Z.-M., He, X., Liang, T., Wu, K.-C., Yan, Y.-C., Lu, L.-N., . . . Ke, Y. (2014). Lipopolysaccharides upregulate hepcidin in neuron via microglia and the IL-6/STAT3 signaling pathway. Molecular Neurobiology, 50(3), 811-820. doi:10.1007/s12035-014-8671-3
Quintero-Reyes, I. E., Garcia-Orozco, K. D., Sugich-Miranda, R., Arvizu-Flores, A. A., Velazquez-Contreras, E. F., Castillo-Yañez, F. J., & Sotelo-Mundo, R. R. (2012). Shrimp oncoprotein nm23 is a functional nucleoside diphosphate kinase. Journal of Bioenergetics and Biomembranes, 44(3), 325-331.
Radtke, F., MacDonald, H. R., & Tacchini-Cottier, F. (2013). Regulation of innate and adaptive immunity by Notch. Nature Reviews Immunology, 13(6), 427-437. doi:10.1038/nri3445
Recuenco, M. C., Rahman, M. M., Takeuchi, F., Kobayashi, K., & Tsubaki, M. (2013). Electron transfer reactions of candidate tumor suppressor 101F6 protein, a cytochrome b561 homologue, with ascorbate and monodehydroascorbate radical. Biochemistry, 52(21), 3660-3668. doi:10.1021/bi301607s
Régnier, V., Billard, J.-M., Gupta, S., Potier, B., Woerner, S., Paly, E., . . . London, J. (2012). Brain phenotype of transgenic mice overexpressing cystathionine β-synthase. PloS One, 7(1), e29056. doi:10.1371/journal.pone.0029056
Robinson, M. B., Blakely, R. D., Couto, R., & Coyle, J. T. (1987). Hydrolysis of the brain dipeptide N-acetyl-L-aspartyl-L-glutamate. Identification and characterization of a novel N-acetylated alpha-linked acidic dipeptidase activity from rat brain. Journal of Biological Chemistry, 262(30), 14498-14506. doi:https://doi.org/10.1016/S0021-9258(18)47823-4
Salazar, K. A., Joffe, N. R., Dinguirard, N., Houde, P., & Castillo, M. G. (2015). Transcriptome analysis of the white body of the squid Euprymna tasmanica with emphasis on immune and hematopoietic gene discovery. PloS One, 10(3), e0119949.
Schleicher, T. R., & Nyholm, S. V. (2011). Characterizing the host and symbiont proteomes in the association between the bobtail squid, Euprymna scolopes, and the bacterium, Vibrio fischeri. PloS One, 6(10), e25649. doi:10.1371/journal.pone.0025649
Schleifer, K. H., & Kandler, O. (1972). Peptidoglycan types of bacterial cell walls and their taxonomic implications. Bacteriological Reviews, 36(4), 407-477. doi:doi:10.1128/br.36.4.407-477.1972
Scott, A. L., Bortolato, M., Chen, K., & Shih, J. C. (2008). Novel monoamine oxidase A knock out mice with human-like spontaneous mutation. NeuroReport, 19(7), 739-743. doi:10.1097/WNR.0b013e3282fd6e88
Seifinejad, A., Li, S., Mikhail, C., Vassalli, A., Pradervand, S., Arribat, Y., . . . Tafti, M. (2019). Molecular codes and in vitro generation of hypocretin and melanin concentrating hormone neurons. Proceedings of the National Academy of Sciences of the United States of America, 116(34), 17061-17070. doi:10.1073/pnas.1902148116
Shaldubina, A., Buccafusca, R., Johanson, R. A., Agam, G., Belmaker, R. H., Berry, G. T., & Bersudsky, Y. (2007). Behavioural phenotyping of sodium-myo-inositol cotransporter heterozygous knockout mice with reduced brain inositol. Genes, Brain and Behavior, 6(3), 253-259. doi:https://doi.org/10.1111/j.1601-183X.2006.00253.x
Shefa, U., Kim, M.-S., Jeong, N. Y., & Jung, J. (2018). Antioxidant and cell-signaling functions of hydrogen sulfide in the central nervous system. Oxidative Medicine and Cellular Longevity, 2018, 1873962-1873962. doi:10.1155/2018/1873962
Simon, A. F., Daniels, R., Romero-Calderón, R., Grygoruk, A., Chang, H.-Y., Najibi, R., . . . Krantz, D. E. (2009). Drosophila vesicular monoamine transporter mutants can adapt to reduced or eliminated vesicular stores of dopamine and serotonin. Genetics, 181(2), 525-541. doi:10.1534/genetics.108.094110
Sumimoto, H., Ohkuma, Y., Sinn, E., Kato, H., Shimasaki, S., Horikoshi, M., & Roeder, R. G. (1991). Conserved sequence motifs in the small subunit of human general transcription factor TFIIE. Nature, 354(6352), 401-404. doi:10.1038/354401a0
Sun, Q., Zheng, Y., Chen, X., Kong, N., Wang, Y., Zhang, Y., . . . Song, L. (2021). A diet rich in diatom improves the antibacterial capacity of Pacific oyster Crassostrea gigas by enhancing norepinephrine-regulated immunomodulation. Invertebrate Survival Journal, 56-65.
Takáts, S., Glatz, G., Szenci, G., Boda, A., Horváth, G. V., Hegedűs, K., . . . Juhász, G. (2018). Non-canonical role of the SNARE protein Ykt6 in autophagosome-lysosome fusion. PLoS Genetics, 14(4), e1007359. doi:10.1371/journal.pgen.1007359
Thakar, S., Wang, L., Yu, T., Ye, M., Onishi, K., Scott, J., . . . Zou, Y. (2017). Evidence for opposing roles of Celsr3 and Vangl2 in glutamatergic synapse formation. Proceedings of the National Academy of Sciences, 114(4), E610-E618. doi:10.1073/pnas.1612062114
Tritsch, N. X., Ding, J. B., & Sabatini, B. L. (2012). Dopaminergic neurons inhibit striatal output through non-canonical release of GABA. Nature, 490(7419), 262-266. doi:10.1038/nature11466
Troll, J. V., Bent, E. H., Pacquette, N., Wier, A. M., Goldman, W. E., Silverman, N., & McFall-Ngai, M. J. (2010). Taming the symbiont for coexistence: A host PGRP neutralizes a bacterial symbiont toxin. Environmental Microbiology, 12(8), 2190-2203. doi:https://doi.org/10.1111/j.1462-2920.2009.02121.x
Tsuiki, H., Nitta, M., Furuya, A., Hanai, N., Fujiwara, T., Inagaki, M., . . . Nakamura, H. (2000). A novel human nucleoside diphosphate (NDP) kinase, Nm23-H6, localizes in mitochondria and affects cytokinesis. Journal of Cellular Biochemistry, 76(2), 254-269. doi:https://doi.org/10.1002/(SICI)1097-4644(20000201)76:2<254::AID-JCB9>3.0.CO;2-G
Uldry, M., Ibberson, M., Horisberger, J.-D., Chatton, J.-Y., Riederer, B. M., & Thorens, B. (2001). Identification of a mammalian H+-myo-inositol symporter expressed predominantly in the brain. The EMBO Journal, 20(16), 4467-4477. doi:https://doi.org/10.1093/emboj/20.16.4467
Uldry, M., Steiner, P., Zurich, M.-G., Béguin, P., Hirling, H., Dolci, W., & Thorens, B. (2004). Regulated exocytosis of an H+/myo-inositol symporter at synapses and growth cones. The EMBO Journal, 23(3), 531-540. doi:10.1038/sj.emboj.7600072
Vitvitsky, V., Thomas, M., Ghorpade, A., Gendelman, H. E., & Banerjee, R. (2006). A functional transsulfuration pathway in the brain links to glutathione homeostasis Journal of Biological Chemistry, 281(47), 35785-35793. doi:10.1074/jbc.M602799200
Wang, Z., Chen, L., Rong, X., & Wang, X. (2017). Upregulation of MAOA in the hippocampus results in delayed depressive-like behaviors in burn mice. Burns. doi:https://doi.org/10.1016/j.burns.2017.03.013
Xie, L., Tiong, C. X., & Bian, J.-S. (2012). Hydrogen sulfide protects SH-SY5Y cells against 6-hydroxydopamine-induced endoplasmic reticulum stress. American Journal of Physiology-Cell Physiology, 303(1), C81-C91. doi:10.1152/ajpcell.00281.2011
Xie, W., Kanehara, K., Sayeed, A., & Ng, D. T. W. (2009). Intrinsic conformational determinants signal protein misfolding to the Hrd1/Htm1 endoplasmic reticulum–associated degradation system. Molecular Biology of the Cell, 20(14), 3317-3329. doi:10.1091/mbc.e09-03-0231
Yagodina, O. V. (2009). Enzymological characteristic of monoamine oxidase from the visual ganglia of the Pacific squid Todarodes pacificus. Doklady. Biochemistry and Biophysics, 428(1), 284-287. doi:http://dx.doi.org/10.1134/S1607672909050159
Yagodina, O. V. (2010). Comparative study of substrate and inhibitory specificity of monoamine oxidase of squid optic ganglia. Journal of Evolutionary Biochemistry and Physiology, 46(3), 227-234. doi:10.1134/S0022093010030014
Yu, J., Liang, X., Ji, Y., Ai, C., Liu, J., Zhu, L., . . . Zhang, J. (2020). PRICKLE3 linked to ATPase biogenesis manifested Leber’s hereditary optic neuropathy. The Journal of Clinical Investigation, 130(9).
Zhan, X., & Desiderio, D. M. (2003). Heterogeneity analysis of the human pituitary proteome. Clinical Chemistry, 49(10), 1740-1751. doi:10.1373/49.10.1740
Zhang, X., & Bian, J.-S. (2014). Hydrogen sulfide: A neuromodulator and neuroprotectant in the central nervous system. ACS Chemical Neuroscience, 5(10), 876-883. doi:10.1021/cn500185g
Zhou, Y.-F., Wu, X.-M., Zhou, G., Mu, M.-d., Zhang, F.-L., Li, F.-M., . . . Ke, Y. (2018). Cystathionine β-synthase is required for body iron homeostasis. Hepatology, 67(1), 21-35. doi:https://doi.org/10.1002/hep.29499
Zhou, Z., Wang, L., Gao, Y., Wang, M., Zhang, H., Wang, L., . . . Song, L. (2011). A monoamine oxidase from scallop Chlamys farreri serving as an immunomodulator in response against bacterial challenge. Developmental & Comparative Immunology, 35(7), 799-807. doi:https://doi.org/10.1016/j.dci.2011.03.014

## Sheet: Table S7
Table S7. Eyes-specific CO2 treatment hub genes. For each of these CO2 treatment hub genes, those genes also identified as a hub gene for one or more behavioural traits in the eyes are indicated in the columns on the right (active time, distance, speed, no. exploratory interactions). The numbers in each column are the gene significance (GS) for the corresponding trait (-1 to 1). Positive GS = pos…
			Eyes
Gene Symbol	Annotation	Putative Function	CO2 treatment	Active time	Dist.	Speed	No. EI
chrna10	neuronal acetylcholine receptor subunit alpha-10-like isoform X1	Subunit of the nicotinic acetylcholine receptor	0.48	-0.56	-0.5	-0.46
chrna10	neuronal acetylcholine receptor subunit alpha-10-like isoform X1	Subunit of the nicotinic acetylcholine receptor	0.42	-0.51	-0.43
crb	protein crumbs-like isoform X1	Essential for photoreceptor cell morphogenesis during eye development, and the maintenance of retinal tissue integrity	0.55	-0.54	-0.47
-	protein D2-like	Uncharacterised	0.45	-0.47	-0.42
crb	protein crumbs-like isoform X1	Essential for photoreceptor cell morphogenesis during eye development, and the maintenance of retinal tissue integrity	0.56	-0.4
crb	protein crumbs-like isoform X2	Essential for photoreceptor cell morphogenesis during eye development, and the maintenance of retinal tissue integrity	0.53	-0.44
-	protein D2-like	Uncharacterised	0.56
flot1	flotillin-1 isoform X1/2/4	May act as a scaffolding protein within caveolar membranes, functionally participating in formation of caveolae or caveolae-like vesicles	0.47
-	protein D2-like	Uncharacterised	-0.47
-	protein D2-like	Uncharacterised	-0.54
1 unannotated gene: negative correlation with CO2

## Sheet: Table S8
Table S8. Hub genes identified for CO2 treatment in both the CNS and eyes. For each of these CO2 treatment hub genes, those genes also identified as a hub gene for a behavioural trait in the CNS or eyes are indicated in the columns on the right (active time, distance, speed, no. exploratory interactions). The numbers in each column are the gene significance (GS) for the corresponding trait (-1 to…
			CNS					Eyes
Gene Symbol	Annotation	Putative Function	CO2 treatment	Active time	Dist.	Speed	No. EI	CO2 treatment	Active time	Dist.	Speed	No. EI
ndufab1 / sc16a	acyl carrier protein, mitochondrial / protein transport protein Sec16A isoform X2	Carrier of the growing fatty acid chain in fatty acid biosynthesis. Non-catalytic subunit of the mitochondrial membrane respiratory chain NADH dehydrogenase (Complex I) / Acts as a molecular scaffold playing a key role in the organization of the endoplasmic reticulum exit sites (ERES), involved in protein trafficking.	0.57	-0.41				0.56
gid-4	glucose-induced degradation protein 4 homolog	Subunit of the CTLH E3 ubiquitin-protein ligase complex in mammals that is critical for maintaining normal cell proliferation.	0.53					0.5	-0.45
		May also play a role in cellular metabolism
gmppa	mannose-1-phosphate guanyltransferase alpha-A-like isoform X1/2	Part of the pathway synthesising GDP-alpha-D-mannose biosynthesis, which is itself part of nucleotide-sugar biosynthesis.	0.56				-0.54	0.54
srp72	signal recognition particle subunit SRP72-like	Recognises and targets specific proteins to the endoplasmic reticulum	0.6					0.53
		Possibly participates in the elongation arrest function (slowing of translation)
vhl	von Hippel-Lindau disease tumor suppressor-like	Involved in the ubiquitination and subsequent proteasomal degradation via the von Hippel-Lindau ubiquitination complex.	0.52					0.43
		Involved in transcriptional repression.
derl1	derlin-1-like	Component of endoplasmic reticulum-associated protein degradation (ERAD) pathway	0.42					0.43
zranb1	ubiquitin thioesterase zranb1-B	Deubiquitinating enzyme with a range of roles, including regulating cell morphology, cytoskeletal organisation and cell migration	-0.58				0.47	-0.52				0.46
		In the eyes, zranb1 may be important for photoreceptor cell development and maintenance and is potentially involved in retinal neurodegeneration
vhl	von Hippel-Lindau disease tumor suppressor-like	Involved in the ubiquitination and subsequent proteasomal degradation via the von Hippel-Lindau ubiquitination complex.	-0.51				0.45	-0.5
		Involved in transcriptional repression.
ndufab1	acyl carrier protein, mitochondrial	Carrier of the growing fatty acid chain in fatty acid biosynthesis	-0.55				0.43	-0.53
		Non-catalytic subunit of the mitochondrial membrane respiratory chain NADH dehydrogenase (Complex I)
gmppa	mannose-1-phosphate guanyltransferase alpha-A-like isoform X1/2	Part of the pathway synthesising GDP-alpha-D-mannose biosynthesis, which is itself part of nucleotide-sugar biosynthesis.	-0.66				0.46	-0.7
chrna10	neuronal acetylcholine receptor subunit alpha-10 isoform X1	Subunit of the nicotinic acetylcholine receptor	-0.68				0.5	-0.65
srp72	signal recognition particle subunit SRP72-like	Recognises and targets specific proteins to the endoplasmic reticulum	-0.54					-0.53				0.42
		Possibly participates in the elongation arrest function (slowing of translation)
cdk10	cyclin-dependent kinase 10	Protein kinase that controls a range of fundamental cellular processes including cell proliferation, neurogenesis, development, ciliogenesis and actin cytoskeleton organization	-0.56					-0.58				0.49
		Essential for cell cycle progression
acot8	acyl-coenzyme A thioesterase 8-like	Catalyzes the hydrolysis of acyl-CoAs into free fatty acids and coenzyme A (CoASH), regulating their respective intracellular levels.	-0.57					-0.62

## Sheet: Table S9
Table S9. CNS-specific CO2 treatment hub genes. For each of these CO2 treatment hub genes, those genes also identified as a hub gene for one or more behavioural traits in the CNS are indicated in the columns on the right (active time, distance, speed, no. exploratory interactions, exploratory interaction?). The numbers in each column are the gene significance (GS) for the corresponding trait (-1 …
Gene Symbol	Annotation	Putative Function	CO2 treatment	Active time	Dist.	Speed	No. EI	Exploratory interaction?
rpl23a	60S ribosomal protein L23a	Component of the large 60S ribosomal subunit.	0.460249	0.434553	0.488987	0.464967
rpl4	60S ribosomal protein L4	Component of the large 60S ribosomal subunit.	0.42844	0.54696	0.6	0.505948
anb32a	Acidic leucine-rich nuclear phosphoprotein 32 family member A	Multifunctional protein that is involved in the regulation of many processes including tumor suppression, apoptosis, cell cycle progression or transcription Plays a role in the modulation of histone acetylation and transcription as part of the INHAT (inhibitor of histone acetyltransferases) complex. Plays an essential role in influenza A, B and C viral genome replication and in foamy virus mRNA e…	0.412979	0.473779	0.564525	0.485404
apbb1	amyloid beta A4 precursor protein-binding family B member 1-interacting protein-like isoform X10	Transcription coregulator that can have both coactivator and corepressor functions. Plays a central role in the response to DNA damage by translocating to the nucleus and inducing apoptosis. Involved in hippocampal neurite branching and neuromuscular junction formation, as a result plays a role in spatial memory functioning.	0.473394	0.647766	0.716574	0.644086
purH	bifunctional purine biosynthesis protein PURH	Involved in step 1 of the subpathway that synthesizes 5-formamido-1-(5-phospho-D-ribosyl)imidazole-4-carboxamide from 5-amino-1-(5-phospho-D-ribosyl)imidazole-4-carboxamide (10-formyl THF route). This subpathway is part of the pathway IMP biosynthesis via de novo pathway, which is itself part of Purine metabolism.	0.412497	0.580031	0.630364	0.640369
daf-36	cholesterol 7-desaturase-like	Catalyzes the production of 7-dehydrocholesterol (7-DHC or cholesta-5,7-dien-3beta-ol) by inserting a double bond (desaturating) at the C7-C8 single bond of cholesterol. This reaction is the first step in the synthesis of the steroid hormone Delta7-dafachronic acid.	0.449853	0.52596	0.61048	0.552771
col1a1	collagen alpha-1(I) chain-like isoform X4/5	This gene encodes the pro-alpha1 chains of type I collagen whose triple helix comprises two alpha1 chains and one alpha2 chain. Type I is a fibril-forming collagen found in most connective tissues.	0.406123	0.506406	0.57327	0.554289
ncaph	condensin complex subunit 2-like	Regulatory subunit of the condensin complex, a complex required for conversion of interphase chromatin into mitotic-like condense chromosomes. Early in neurogenesis, may play an essential role to ensure accurate mitotic chromosome condensation in neuron stem cells, ultimately affecting neuron pool and cortex size	0.439148	0.493038	0.564581	0.494083
psf2	DNA replication complex GINS protein PSF2-like	Functions as part of the GINS complex which plays an essential role in the initiation of DNA replication.	0.415252	0.450992	0.507564	0.464644
cdt1	DNA replication factor Cdt1-like	Required for both DNA replication and mitosis	0.40295	0.626181	0.69162	0.626042
mcm5	DNA replication licensing factor mcm5-like	Acts as component of the MCM2-7 complex (MCM complex) which is the putative replicative helicase essential for 'once per cell cycle' DNA replication initiation and elongation in eukaryotic cells.	0.410452	0.563358	0.63657	0.565644
polr1a	DNA-directed RNA polymerase I subunit RPA1-like	DNA-dependent RNA polymerase catalyzes the transcription of DNA into RNA. Largest and catalytic core component of RNA polymerase I which synthesizes ribosomal RNA precursors.	0.462115	0.498996	0.57113	0.495246
stt3a	dolichyl-diphosphooligosaccharide–protein glycosyltransferase subunit STT3A	A catalytic subunit of the N-oligosaccharyltransferase (OST) complex, which functions in the endoplasmic reticulum to transfer glycan chains to asparagine residues of target proteins, the first step in protein N-glycosylation.	0.436142	0.523077	0.587799	0.46654
donson	DONS protein/protein downstream neighbor of son homolog	After the induction of replication stress, required for the stabilization of stalled replication forks, the efficient activation of the intra-S-phase and G/2M cell-cycle checkpoints and the maintenance of genome stability.	0.513834	0.457565	0.513057	0.427046
ttk	dual specificity protein kinase Ttk-like	Phosphorylates proteins on serine, threonine, and tyrosine. Probably associated with cell proliferation. Phosphorylates MAD1L1 to promote mitotic checkpoint signaling. Essential for chromosome alignment, and for the mitotic checkpoint	0.427253	0.64602	0.707417	0.625178
ttk	dual specificity protein kinase TTK-like	Phosphorylates proteins on serine, threonine, and tyrosine. Probably associated with cell proliferation. Phosphorylates MAD1L1 to promote mitotic checkpoint signaling. Essential for chromosome alignment, and for the mitotic checkpoint	0.419002	0.520037	0.586353	0.408127
ranbp2	E3 SUMO-protein ligase RanBP2-like isoform X1	Component of the nuclear export pathway. Recruits BICD2 to the nuclear envelope and cytoplasmic stacks of nuclear pore complex during G2 phase of cell cycle. Small Ubiquitin-like Modifier (or SUMO) proteins are a family of small proteins that are covalently attached to and detached from other proteins in cells to modify their function. SUMOylation is a post-translational modification involved in …	0.40562	0.621043	0.68787	0.606252
entpd8	ectonucleoside triphosphate diphosphohydrolase 8 isoform X4	Ectonucleoside NTPDases catalyze the hydrolysis of gamma- and beta-phosphate residues of nucleotides, playing a central role in concentration of extracellular nucleotides. Has activity toward ATP, ADP, UTP and UDP, but not toward AMP.	0.405763	0.412112	0.482331	0.491785
ef-1αO	elongation factor 1-alpha (1) (oocyte form-like)	Promotes the GTP-dependent binding of aminoacyl-tRNA to the A-site of ribosomes during protein biosynthesis.	0.418722	0.5392	0.58774	0.476049
eef1g	elongation factor 1-gamma-like	Subunit of the elongation factor-1 complex, which is responsible for the enzymatic delivery of aminoacyl tRNAs to the ribosome.	0.461237	0.519489	0.580157	0.474196
hspa5	endoplasmic reticulum chaperone BiP/78 kDa glucose-regulated protein	Endoplasmic reticulum chaperone that plays a key role in protein folding and quality control in the endoplasmic reticulum lumen. Acts as a key repressor of the ERN1/IRE1-mediated unfolded protein response. Acts as a receptor for various viruses	0.400444	0.59014	0.654426	0.548004
elk3	ETS domain-containing protein Elk-3-like isoform X1	May be a negative regulator of transcription, but can activate transcription when coexpressed with Ras, Src or Mos.	0.548124	0.430833	0.506029	0.495384
eif3b	eukaryotic translation initiation factor 3 subunit B-like	RNA-binding component of the eukaryotic translation initiation factor 3 (eIF-3) complex, which is required for several steps in the initiation of protein synthesis The eIF-3 complex specifically targets and initiates translation of a subset of mRNAs involved in cell proliferation, including cell cycling, differentiation and apoptosis.	0.473616	0.47261	0.547516	0.413343
spt16	FACT complex subunit SPT16-like	Component of the FACT complex, a general chromatin factor that acts to reorganize nucleosomes. The FACT complex is involved in multiple processes that require DNA as a template such as mRNA elongation, DNA replication and DNA repair. During transcription elongation the FACT complex acts as a histone chaperone that both destabilizes and restores nucleosomal structure.	0.410534	0.455895	0.529569	0.465707
foxm1	Forkhead box protein M1	Transcriptional factor regulating the expression of cell cycle genes essential for DNA replication and mitosis. Plays a role in the control of cell proliferation. Plays also a role in DNA breaks repair participating in the DNA damage checkpoint response.	0.507502	0.404823	0.48992	0.45048
foxm1	Forkhead box protein M1	Transcriptional factor regulating the expression of cell cycle genes essential for DNA replication and mitosis. Plays a role in the control of cell proliferation. Plays also a role in DNA breaks repair participating in the DNA damage checkpoint response.	0.43908	0.458732	0.519721	0.446748
ccnb3	G2/mitotic-specific cyclin-B3-like	Cyclins are positive regulatory subunits of the cyclin-dependent kinases (CDKs), and thereby play an essential role in the control of the cell cycle, notably via their destruction during cell division.	0.404685	0.484709	0.559755	0.520071
ashh1/2/3/4/mes-4/setd2	Histone-lysine N-methyltransferase ASHH1/2/3/4/Mes-4/SETD2	Histone-modifying enzymes that catalyze the transfer of one, two, or three methyl groups to lysine of histone proteins.	0.581516	0.615887	0.681436	0.643016
incenp	inner centromere protein A isoform X1	Component of the chromosomal passenger complex (CPC), a complex that acts as a key regulator of mitosis. The CPC complex has essential functions at the centromere in ensuring correct chromosome alignment and segregation and is required for chromatin-induced microtubule stabilization and spindle assembly.	0.413906	0.53604	0.602666	0.553393
itga9	integrin alpha-9	Integrin alpha-9/beta-1 (ITGA9:ITGB1) is a receptor for VCAM1, cytotactin and osteopontin. [Vcam = cell-cell recognition, role in immune response. Cytotactin = mediates glia-neuron adhesion in vitro and may mediate cell migration. Osteopontin = extracellular structural protein]	0.422977	0.459508	0.533664	0.499944
klf10	Krueppel-like factor 10 isoform X2	Plays a role in the regulation of the circadian clock. Regulates the circadian expression of genes involved in lipogenesis, gluconeogenesis, and glycolysis in the liver. Represses the expression of PCK2, a rate-limiting step enzyme of gluconeogenesis. May play a role in the cell cycle regulation.	0.466708	0.68736	0.718786	0.512238
melk	maternal embryonic leucine zipper kinase-like isoform X1	Serine/threonine-protein kinase involved in various processes such as cell cycle regulation, self-renewal of stem cells, apoptosis and splicing regulation. Acts as a regulator of cell cycle, notably by mediating phosphorylation of CDC25B, promoting localization of CDC25B to the centrosome and the spindle poles during mitosis. Plays a key role in cell proliferation. Required for proliferation of e…	0.421218	0.501913	0.580011	0.488712
mtbp	mdm2-binding protein-like	Inhibits cell migration in vitro and suppresses the invasive behavior of tumor cells. Inhibits autoubiquitination of MDM2, thereby enhancing MDM2 stability. This promotes MDM2-mediated ubiquitination of p53/TP53 and its subsequent degradation.	0.441985	0.544775	0.59296	0.52239
slc25a32	mitochondrial folate transporter/carrier	Transports folate across the inner membranes of mitochondria. Can also transport FAD across the mitochondrial inner membrane	0.53686	0.560736	0.615042	0.541152
bub1	mitotic checkpoint serine/threonine-protein kinase BUB1-like isoform X1	Serine/threonine-protein kinase that performs 2 crucial functions during mitosis: it is essential for spindle-assembly checkpoint signaling and for correct chromosome alignment.	0.481461	0.536618	0.605696	0.544936
abhd12	monoacylglycerol lipase ABHD12-like	Lysophosphatidylserine (LPS) lipase that mediates the hydrolysis of lysophosphatidylserine, a class of signaling lipids that regulates immunological and neurological processes. Represents a major lysophosphatidylserine lipase in the brain, thereby playing a key role in the central nervous system. This gene encodes an enzyme that catalyzes the hydrolysis of 2-arachidonoyl glycerol (2-AG), the main…	0.423989	0.531082	0.573077	0.52003
myph	myophilin	identified in muscles of parasitic worms	0.446989	0.452542	0.531546	0.509611
myph	myophilin-like	identified in muscles of parasitic worms	0.453167	0.518917	0.59635	0.599903
zip myh9/10	myosin heavy chain, non-muscle isoform X1/3/4/5 non-muscle myosin II heavy chain	Nonmuscle myosin appears to be responsible for cellularization. Required for morphogenesis and cytokinesis Cellular myosin that appears to play a role in cytokinesis, cell shape, and specialized functions such as secretion and capping. During cell spreading, plays an important role in cytoskeleton reorganization, focal contacts formation (in the central part but not the margins of spreading cells…	0.429719	0.547445	0.62628	0.555545
zip	myosin heavy chain, non-muscle isoform X1/4	Nonmuscle myosin appears to be responsible for cellularization. Required for morphogenesis and cytokinesis.	0.408828	0.494599	0.571492	0.497787
zip	myosin heavy chain, embryonic smooth muscle isoform-like myosin heavy chain, non-muscle-like isoform X2/3	Nonmuscle myosin appears to be responsible for cellularization. Required for morphogenesis and cytokinesis.	0.442495	0.575606	0.648081	0.572491
naca	nascent polypeptide-associated complex subunit alpha, muscle-specific form	Cardiac- and muscle-specific transcription factor. May act to regulate the expression of genes involved in the development of myotubes. Plays a critical role in ventricular cardiomyocyte expansion and regulates postnatal skeletal muscle growth and regeneration. Involved in the organized assembly of thick and thin filaments of myofibril sarcomeres.	0.452286	0.526505	0.608969	0.529567
nup155	nuclear pore complex protein Nup155	Essential component of nuclear pore complex. Nucleoporins may be involved both in binding and translocating proteins during nucleocytoplasmic transport. [Nuclear pore = regulates the transportation of molecules between the nucleus and the cytoplasm]	0.460541	0.64037	0.702214	0.656598
nup205	nuclear pore complex protein Nup205	Plays a role in the nuclear pore complex assembly and/or maintenance	0.428047	0.405654	0.504215	0.454463
nop58	nucleolar protein 58	Required for 60S ribosomal subunit biogenesis.	0.47851	0.569051	0.635154	0.586764
phf24	PHD finger protein 24-like	Codes for GINIP, a key modulator of peripherally evoked GABAB-receptors signaling	0.409145	0.585149	0.661666	0.624062
piwil1	piwi-like protein 1	Endoribonuclease that plays a central role in postnatal germ cells by repressing transposable elements and preventing their mobilization, which is essential for the germline integrity. Directly binds methylated piRNAs. Acts as an endoribonuclease that cleaves transposon messenger RNAs. piRNAs are probably involved in other processes during meiosis such as translation regulation.	0.448047	0.511945	0.595226	0.503351
ddx4	probable ATP-dependent RNA helicase DDX4 isoform X2	ATP-dependent RNA helicase required during spermatogenesis . Required to repress transposable elements and preventing their mobilization, which is essential for the germline integrity. Acts via the piRNA metabolic process, which mediates the repression of transposable elements during meiosis by forming complexes composed of piRNAs and Piwi proteins and governs the methylation and subsequent repre…	0.413545	0.579828	0.649442	0.608517
dbf4	protein DBF4 homolog A-like	Regulatory subunit for CDC7 which activates its kinase activity thereby playing a central role in DNA replication and cell proliferation. Required for progression of S phase. Involved in regulating the initiation of DNA replication during cell cycle.	0.413129	0.513707	0.570604	0.431289
pdia3	protein disulfide-isomerase A3-like	Catalyzes the rearrangement of -S-S- bonds in proteins. Protein of the endoplasmic reticulum that interacts with lectin chaperones calreticulin and calnexin to modulate folding of newly synthesized glycoproteins. This protein also functions as a molecular chaperone that prevents the formation of protein aggregates.	0.429038	0.548858	0.587316	0.409708
pdia4	protein disulfide-isomerase A4	Member of the disulfide isomerase (PDI) family of endoplasmic reticulum (ER) proteins that catalyze protein folding and thiol-disulfide interchange reactions. This protein, when bound to cyclophilin B, enhances the rate of immunoglobulin G intermolecular disulfide bonding and antibody assembly.	0.414967	0.500516	0.563831	0.492263
pdia5	protein disulfide-isomerase A5-like	Member of the disulfide isomerase (PDI) family of endoplasmic reticulum (ER) proteins that catalyze protein folding and thiol-disulfide interchange reactions.	0.503541	0.551013	0.618705	0.500443
dnaaf2	protein kintoun-like	Required for cytoplasmic pre-assembly of axonemal dyneins, thereby playing a central role in motility in cilia and flagella.	0.425414	0.54994	0.629746	0.573669
rac1	ras-related C3 botulinum toxin substrate 1	Plasma membrane-associated small GTPase which cycles between active GTP-bound and inactive GDP-bound states. In its active state, binds to a variety of effector proteins to regulate cellular responses such as secretory processes, phagocytosis of apoptotic cells, epithelial cell polarization, neurons adhesion, migration and differentiation, and growth-factor induced formation of membrane ruffles I…	0.420514	0.55327	0.621374	0.552219
ptprc	receptor-type tyrosine-protein phosphatase C isoform X1	Protein tyrosine-protein phosphatase required for T-cell activation through the antigen receptor.	0.406797	0.53356	0.589454	0.464335
ptprc	receptor-type tyrosine-protein phosphatase C isoform X1	Protein tyrosine-protein phosphatase required for T-cell activation through the antigen receptor.	0.473696	0.556357	0.617108	0.53268
ptpr	Receptor-type tyrosine-protein phosphatase mu/F/H/S/eta/gamma/O/delta	RPTPs are a family of integral cell surface proteins that possess intracellular PTP activity, and extracellular domains that have sequence homology to cell adhesion molecules. Protein tyrosine phosphorylation is a major mechanism regulating cellular signaling that affects fundamental cellular events including metabolism, proliferation, adhesion, differentiation, migration and development.	0.418526	0.550101	0.609318	0.567826
rtkn	rhotekin-like isoform X2	Mediates Rho signaling to activate NF-kappa-B.	0.402857	0.474954	0.558538	0.537219
nat10	RNA cytidine acetyltransferase	RNA cytidine acetyltransferase that catalyzes the formation of N4-acetylcytidine (ac4C) modification on mRNAs, 18S rRNA and tRNAs, enhancing mRNA stability and translation. In addition to RNA acetyltransferase activity, also able to acetylate lysine residues of proteins, such as histones, microtubules, p53/TP53 and MDM2, in vitro. The relevance of the protein lysine acetyltransferase activity is …	0.433436	0.474376	0.548196	0.525432
shmt1	serine hydroxymethyltransferase, cytosolic-like	Interconversion of serine and glycine	0.406118	0.55426	0.604162	0.547461
srrt	serrate RNA effector molecule homolog isoform X1	Acts as a mediator between the cap-binding complex (CBC) and the primary microRNAs (miRNAs) processing machinery during cell proliferation. Involved in cell cycle progression at S phase. Plays a role in RNA-mediated gene silencing (RNAi) by miRNAs. Independently of its activity on miRNAs, necessary and sufficient to promote neural stem cell self-renewal.	0.520119	0.446864	0.52214	0.466842
snd1	staphylococcal nuclease domain-containing protein 1-like	Endonuclease that mediates miRNA decay of both protein-free and AGO2-loaded miRNAs. As part of its function in miRNA decay, regulates mRNAs involved in G1-to-S phase transition.	0.416027	0.543967	0.624292	0.51766
smc4	structural maintenance of chromosomes protein 4-like	Central component of the condensin complex, a complex required for conversion of interphase chromatin into mitotic-like condense chromosomes.	0.594361	0.414523	0.501983	0.517
smc4	structural maintenance of chromosomes protein 4-like	Central component of the condensin complex, a complex required for conversion of interphase chromatin into mitotic-like condense chromosomes.	0.480371	0.441297	0.508256	0.426374
tbc1d1 tbc1d4	TBC1 domain family member 1 isoform X1 TBC1 domain family member 4-like	May act as a GTPase-activating protein for Rab family protein(s). May play a role in the cell cycle and differentiation of various tissues. Involved in the trafficking and translocation of GLUT4-containing vesicles and insulin-stimulated glucose uptake into cells.	0.550246	0.53571	0.6111	0.544086
tbc1d1 tbc1d4	TBC1 domain family member 1 isoform X1	May act as a GTPase-activating protein for Rab family protein(s). May play a role in the cell cycle and differentiation of various tissues. Involved in the trafficking and translocation of GLUT4-containing vesicles and insulin-stimulated glucose uptake into cells.	0.487491	0.4542	0.522874	0.435873
tbc1d10a	TBC1 domain family member 10A-like	Acts as GTPase-activating protein for RAB27A, but not for RAB2A, RAB3A, nor RAB4A.	0.425712	0.567143	0.641117	0.676943
tbc1d22b	TBC1 domain family member 22B-like isoform X2	May act as a GTPase-activating protein for Rab family protein(s).	0.455668	0.48788	0.572712	0.485238
tk1	Thymidine kinase, cytosolic	Two forms have been identified in animal cells, one in cytosol and one in mitochondria. Activity of the cytosolic enzyme is high in proliferating cells and peaks during the S-phase of the cell cycle; it is very low in resting cells.	0.411102	0.436764	0.511705	0.490973
tfap4	transcription factor AP-4-like	Transcription factor that activates both viral and cellular genes by binding to the symmetrical DNA sequence 5'-CAGCTG-3'.	0.413061	0.422669	0.502208	0.415095
tgfb1i1	transforming growth factor beta-1-induced transcript 1 protein isoform X5	Functions as a molecular adapter coordinating multiple protein-protein interactions at the focal adhesion complex and in the nucleus. Links various intracellular signaling modules to plasma membrane receptors and regulates the Wnt and TGFB signaling pathways. In the nucleus, functions as a nuclear receptor coactivator regulating glucocorticoid, androgen, mineralocorticoid and progesterone recepto…	0.413338	0.53047	0.602045	0.502457
ssr1	translocon-associated protein subunit alpha-like	TRAP proteins are part of a complex whose function is to bind calcium to the ER membrane and thereby regulate the retention of ER resident proteins. May function as a membrane-bound chaperone facilitating folding of translocated proteins.	0.466683	0.487272	0.548195	0.427181
tm6sf1	transmembrane 6 superfamily member 1-like	May function as sterol isomerase.	0.540844	0.48891	0.564475	0.534621
tmem214-b	transmembrane protein 214-B-like	Critical mediator, in cooperation with CASP4, of endoplasmic reticulum-stress induced apoptosis. Required for the activation of CASP4 following endoplasmic reticulum stress.	0.425648	0.492295	0.55746	0.459385
pus3	tRNA pseudouridine(38/39) synthase-like	Formation of pseudouridine at position 39 in the anticodon stem and loop of transfer RNAs.	0.4454	0.495537	0.571101	0.505483
snrpa	U1 small nuclear ribonucleoprotein A	Component of the spliceosomal U1 snRNP, which is essential for recognition of the pre-mRNA 5' splice-site and the subsequent assembly of the spliceosome.	0.466258	0.556308	0.608597	0.542868
vcl	vinculin isoform X11	Actin filament (F-actin)-binding protein involved in cell-matrix adhesion and cell-cell adhesion. Regulates cell-surface E-cadherin expression and potentiates mechanosensing by the E-cadherin complex. May also play important roles in cell morphology and locomotion.	0.455921	0.664585	0.721913	0.576307
rpl7l	60S ribosomal protein L7-like	Component of the large 60S ribosomal subunit.	0.448651	0.406219	0.467464
ap15	apoptosis inhibitor 5-like	Antiapoptotic factor that may have a role in protein assembly. Negatively regulates ACIN1. By binding to ACIN1, it suppresses ACIN1 cleavage from CASP3 and ACIN1-mediated DNA fragmentation. Also known to efficiently suppress E2F1-induced apoptosis.	0.404695	0.433267	0.502224
adgrb3	brain-specific angiogenesis inhibitor 3	This p53-target gene encodes a brain-specific angiogenesis inhibitor [inhibits formation of new blood vessels]. Receptor that plays a role in the regulation of synaptogenesis and dendritic spine formation at least partly via interaction with ELMO1 and RAC1 activity.	0.445214	0.412914	0.482317
cstf1	cleavage stimulation factor subunit 1-like	One of the multiple factors required for polyadenylation and 3'-end cleavage of mammalian pre-mRNAs May be responsible for the interaction of CSTF with other factors to form a stable complex on the pre-mRNA	0.416606	0.473449	0.513175
rpn1	dolichyl-diphosphooligosaccharide–protein glycosyltransferase subunit 1	Forms part of the regulatory subunit of the 26S proteasome and may mediate binding of ubiquitin-like domains to this proteasome Subunit of the oligosaccharyl transferase (OST) complex that catalyzes the first step in protein N-glycosylation. N-glycosylation occurs cotranslationally and the complex associates with the Sec61 complex at the channel-forming translocon complex that mediates protein tr…	0.440776	0.458118	0.515116
rpn2	dolichyl-diphosphooligosaccharide–protein glycosyltransferase subunit 2	Subunit of the oligosaccharyl transferase (OST) complex that catalyzes the first step in protein N-glycosylation. N-glycosylation occurs cotranslationally and the complex associates with the Sec61 complex at the channel-forming translocon complex that mediates protein translocation across the endoplasmic reticulum (ER).	0.432224	0.430508	0.486474
eif3d	eukaryotic translation initiation factor 3 subunit D	mRNA cap-binding component of the eukaryotic translation initiation factor 3 (eIF-3) complex, a complex required for several steps in the initiation of protein synthesis of a specialized repertoire of mRNAs	0.43322	0.459311	0.509698
itga4	integrin alpha-4	Integrins are heterodimeric integral membrane glycoproteins composed of an alpha chain and a beta chain that mediate cell-cell and cell-matrix adhesion. Receptor for fibronectin [is involved in cell adhesion, growth, migration, and differentiation, wound healing], VCAM1. [cell-cell recognition in immune responses], MADCAM1 [cell adhesion molecule - direct leukocytes into mucosal and inflamed tiss…	0.407071	0.419489	0.469651
mest	mesoderm-specific transcript homolog protein	Member of the alpha/beta hydrolase superfamily. May play a role in development.	0.421108	0.42394	0.472013
ganab	neutral alpha-glucosidase AB-like isoform X1 alpha 1,3-glucosidase	Alpha subunit of glucosidase II and a member of the glycosyl hydrolase 31 family of proteins. Glucosidase II enzyme plays a role in protein folding and quality control by cleaving glucose residues from immature glycoproteins in the endoplasmic reticulum.	0.418768	0.4068	0.468382
nup160	nuclear pore complex protein Nup160-like	Functions as a component of the nuclear pore complex (NPC). Involved in poly(A)+ RNA transport.	0.475786	0.436358	0.508037
bptf	nucleosome-remodeling factor subunit BPTF/NURF301-like isoform X1	Regulatory subunit of the ATP-dependent NURF-1 and NURF-5 ISWI chromatin remodeling complexes, which form ordered nucleosome arrays on chromatin and facilitate access to DNA during DNA-templated processes such as DNA replication, transcription, and repair Within the NURF-1 ISWI chromatin-remodeling complex, binds to the promoters of En1 and En2 to positively regulate their expression and promote …	0.453711	0.452184	0.525566
ppib	peptidyl-prolyl cis-trans isomerase B	PPIase that catalyzes the cis-trans isomerization of proline imidic peptide bonds in oligopeptides and may therefore assist protein folding.	0.414303	0.404476	0.461406
pa2g4	proliferation-associated protein 2G4-like	Seems be involved in growth regulation. Acts a corepressor of the androgen receptor. Associates with 28S, 18S and 5.8S mature rRNAs, several rRNA precursors and probably U3 small nucleolar RNA. May be involved in regulation of intermediate and late steps of rRNA processing. May be involved in ribosome assembly. Mediates cap-independent translation of specific viral IRESs (internal ribosomal entry…	0.425943	0.462095	0.531959
ecd	protein ecdysoneless homolog	Regulator of p53/TP53 stability and function. Inhibits MDM2-mediated degradation of p53/TP53 possibly by cooperating in part with TXNIP May be involved transcriptional regulation. May be a transcriptional activator required for the expression of glycolytic genes. Involved in regulation of cell cycle progression. May play a role in regulation of pre-mRNA splicing .	0.450194	0.470208	0.52751
slc4a11	sodium bicarbonate transporter-like protein 11/plasminogen activator inhibitor 1 RNA-binding protein isoform X2	Multifunctional transporter with an impact in cell morphology and differentiation. At early stages of stem cell differentiation, participates in synergy with ITGA5-ITGB1 and ITGAV-ITGB3 integrins and BMPR1A to promote cell adhesion and contractility. Regulates the oxidative stress response in corneal endothelium by enhancing antioxidant defenses and protecting cells from reactive oxygen species.	0.430951	0.458792	0.526094
tf	transferrin-like protein	Transferrins bind to and mediate transport of iron in the blood Part of iron withholding strategy of innate immune response in molluscs	0.465093	0.467786	0.531056
tmed2	transmembrane emp24 domain-containing protein 2-like	Involved in vesicular protein trafficking. Involved in trafficking of G protein-coupled receptors (GPCRs). Regulates F2RL1, OPRM1 and P2RY4 exocytic trafficking from the Golgi to the plasma membrane thus contributing to receptor resensitization. Facilitates CASR maturation and stabilization in the early secretory pathway and increases CASR plasma membrane targeting. Proposed to be involved in org…	0.456288	0.445839	0.500617
arpc5	actin-related protein 2/3 complex subunit 5-like	Component of the Arp2/3 complex, a multiprotein complex that mediates actin polymerization. The Arp2/3 complex mediates the formation of branched actin networks in the cytoplasm, providing the force for cell motility, and promotes actin polymerization in the nucleus, thereby regulating gene transcription and repair of damaged DNA.	0.525315		0.447036	0.408804
ttc3	E3 ubiquitin-protein ligase TTC3	E3 ubiquitin-protein ligase which mediates the ubiquitination and subsequent degradation of phosphorylated Akt (AKT1, AKT2 and AKT3) in the nucleus. [AKT proteins regulate a wide variety of cellular functions including cell proliferation, survival, metabolism, and angiogenesis] Regulates neuronal differentiation by regulating actin remodeling and Golgi organization via a signaling cascade involvi…	0.567691		0.414653	0.40336
ehrf1	E3 ubiquitin-protein ligase UHRF1-like	Multidomain protein that acts as a key epigenetic regulator by bridging DNA methylation and chromatin modification. Plays a role in DNA repair.	0.498541		0.473485	0.53896
elk3	ETS domain-containing protein Elk-3-like isoform X1	May be a negative regulator of transcription, but can activate transcription when coexpressed with Ras, Src or Mos. Forms a ternary complex with the serum response factor and the ETS and SRF motifs of the Fos serum response element.	0.544466		0.487622	0.44484
exosc10	exosome component 10-like	Putative catalytic component of the RNA exosome complex which has 3'->5' exoribonuclease activity and participates in a multitude of cellular RNA processing and degradation events.	0.442962		0.491383	0.488142
glyat	glycine N-acyltransferase-like	Mitochondrial acyltransferase which transfers an acyl group to the N-terminus of glycine and glutamine. Can conjugate numerous substrates to form a variety of N-acylglycines, with a preference for benzoyl-CoA over phenylacetyl-CoA as acyl donors.	0.536556		0.443338	0.406559
anln	anillin isoform X2	Actin-binding protein that plays a role in cell growth and migration, and in cytokinesis.	0.454027		0.405386
bub3	mitotic checkpoint protein BUB3-like	Has a dual function in spindle-assembly checkpoint signaling and in promoting the establishment of correct kinetochore-microtubule (K-MT) attachments. Promotes the formation of stable end-on bipolar attachments. Necessary for kinetochore localization of BUB1.	0.447274		0.415652
prpf40a	pre-mRNA-processing factor 40 homolog A-like isoform X1	Binds to WASL/N-WASP and suppresses its translocation from the nucleus to the cytoplasm, thereby inhibiting its cytoplasmic function. Plays a role in the regulation of cell morphology and cytoskeletal organization. Required in the control of cell shape and migration. May play a role in cytokinesis. May be involved in pre-mRNA splicing.	0.455249		0.431147
slit3	slit homolog 3 protein isoform X1/3	May act as molecular guidance cue in cellular migration, and function may be mediated by interaction with roundabout homolog receptors.	0.486895		0.426499
cblb	E3 ubiquitin-protein ligase CBL-B-like isoform X2	E3 ubiquitin-protein ligase which accepts ubiquitin from specific E2 ubiquitin-conjugating enzymes, and transfers it to substrates, generally promoting their degradation by the proteasome. Negatively regulates TCR (T-cell receptor), BCR (B-cell receptor) and FCER1 (high affinity immunoglobulin epsilon receptor) signal transduction pathways.	0.512939			0.440491
myl9	myosin regulatory light polypeptide 9 (isoform X2)	Myosin regulatory subunit that plays an important role in regulation of both smooth muscle and nonmuscle cell contractile activity via its phosphorylation. Implicated in cytokinesis, receptor capping, and cell locomotion.	0.450971			0.416182
tubg1	tubulin gamma-1 chain	Tubulin is the major constituent of microtubules. The gamma chain is found at microtubule organizing centers (MTOC) such as the spindle poles or the centrosome. Pericentriolar matrix component that regulates alpha/beta chain minus-end nucleation, centrosome duplication and spindle formation.	0.460964			0.406612
cdk10	cyclin-dependent kinase 10	A protein kinase that plays pivotal roles in controlling a range of fundamental cellular processes including cell proliferation, neurogenesis, development, ciliogenesis and actin cytoskeleton organization	0.484846				-0.48357
trub2 / pus2	mitochondrial mRNA pseudouridine synthase Trub2-like / probable tRNA pseudouridine synthase 2	Minor enzyme contributing to the isomerization of uridine to pseudouridine (pseudouridylation) of specific mitochondrial mRNAs (mt-mRNAs) such as COXI and COXIII mt-mRNAs. As a component of a functional protein-RNA module, consisting of RCC1L, NGRN, RPUSD3, RPUSD4, TRUB2, FASTKD2 and 16S mitochondrial ribosomal RNA (16S mt-rRNA), controls 16S mt-rRNA abundance and is required for intra-mitochondr…	0.533637				-0.524853
snrnp200	U5 small nuclear ribonucleoprotein 200 kDa helicase	Plays role in pre-mRNA splicing as core component of precatalytic, catalytic and postcatalytic spliceosomal complexes. Involved in spliceosome assembly, activation and disassembly. Mediates changes in the dynamic network of RNA-RNA interactions in the spliceosome.	0.425467				-0.444909
rpl29	60S ribosomal protein L29	Component of the large 60S ribosomal subunit.	0.570124
ankle2	Ankyrin repeat and LEM domain-containing protein 2	Involved in mitotic nuclear envelope reassembly. Involved in brain development.	0.419771
mcm5	DNA replication licensing factor mcm5-like	Acts as component of the MCM2-7 complex (MCM complex) which is the putative replicative helicase essential for 'once per cell cycle' DNA replication initiation and elongation in eukaryotic cells.	0.439523
eef2k	eukaryotic elongation factor 2 kinase-like	Threonine kinase that regulates protein synthesis by controlling the rate of peptide chain elongation.	0.582017
ran	GTP-binding nuclear protein Ran	GTPase involved in nucleocytoplasmic transport, participating both to the import and the export from the nucleus of proteins and RNAs RAN (GTP-bound form) triggers microtubule assembly at mitotic chromosomes and is required for normal mitotic spindle assembly and chromosome segregation. Required for normal progress through mitosis. The complex with BIRC5/survivin plays a role in mitotic spindle f…	0.567421
hs3st5	heparan sulfate glucosamine 3-O-sulfotransferase 5	Catalyzes the rate limiting step in the biosynthesis of heparan sulfate (HSact). This modification is a crucial step in the biosynthesis of anticoagulant heparan sulfate. The substrate-specific O-sulfation generates an enzyme-modified heparan sulfate which acts as a binding receptor to Herpes simplex virus-1 (HSV-1) and permits its entry.	0.439679
	major egg antigen	In blood fluke	0.40987
slc25a32	Mitochondrial folate transporter/carrier	Transports folate across the inner membranes of mitochondria. Can also transport FAD across the mitochondrial inner membrane	0.442793
mpnd	MPN domain-containing protein	Probable protease. Recognizes and binds m6A DNA, leading to its degradation	0.477015
orc1	origin recognition complex subunit 1-like isoform X1	Component of the origin recognition complex (ORC) that binds origins of replication. ORC is required to assemble the pre-replication complex necessary to initiate DNA replication.	0.546832
psap	proactivator polypeptide-like/prosaposin-like isoform X1/2	May activate the lysosomal degradation of sphingolipids [Sphingolipids are a class of lipids containing a backbone of sphingoid bases,play important roles in signal transduction and cell recognition]. Behaves as a myelinotrophic and neurotrophic factor.	0.710696
dhtkd1	probable 2-oxoglutarate dehydrogenase E1 component DHKTD1, mitochondrial	The 2-oxoglutarate dehydrogenase complex catalyzes the overall conversion of 2-oxoglutarate to succinyl-CoA and CO2. [succinyl-CoA = an important intermediate in the citric acid cycle/Krebs cycle] [2-oxoglutarate = also called, α-ketoglutarate. It is the keto acid produced by deamination of glutamate, and is an intermediate in the citric acid cycle/Krebs cycle]	0.40868
psma5	proteasome subunit alpha type-5	Component of the 20S core proteasome complex involved in the proteolytic degradation of most intracellular proteins. Associated with two 19S regulatory particles, forms the 26S proteasome which plays a key role in the maintenance of protein homeostasis by removing misfolded or damaged proteins that could impair cellular functions, and by removing proteins whose functions are no longer required.	0.453609
ppp1r37	protein phosphatase 1 regulatory subunit 37-like isoform X1/2	Inhibits phosphatase activity of protein phosphatase 1 (PP1) complexes.	0.425757
rbm25	RNA-binding protein 25	RNA-binding protein that acts as a regulator of alternative pre-mRNA splicing. Involved in apoptotic cell death through the regulation of the apoptotic factor BCL2L1 isoform expression.	0.404185
rbm17	splicing factor 45-like	Splice factor that binds to the single-stranded 3'AG at the exon/intron border and promotes its utilization in the second catalytic step. Involved in the regulation of alternative splicing and the utilization of cryptic splice sites.	0.49999
st7	suppressor of tumorigenicity 7 protein homolog isoform X1/3	May act as a tumor suppressor.	0.445555
st7	suppressor of tumorigenicity 7 protein homolog isoform X3	May act as a tumor suppressor.	0.601089
taf6l	TAF6-like RNA polymerase II p300/CBP-associated factor-associated factor 65 kDa subunit 6L	Functions as a component of the PCAF complex, which is capable of efficiently acetylating histones in a nucleosomal context. With TAF5L, acts as an epigenetic regulator essential for somatic reprogramming.	0.495183
e2f5	transcription factor E2F5-like	Transcriptional activator that binds to E2F sites, these sites are present in the promoter of many genes whose products are involved in cell proliferation. May mediate growth factor-initiated signal transduction. It is likely involved in the early responses of resting cells to growth factor stimulation. Specifically required for multiciliate cell differentiation.	0.561909
tmcc1 / tmcc2	Transmembrane and coiled-coil domains protein 1/2	Endoplasmic reticulum membrane protein that promotes endoplasmic reticulum-associated endosome fission. Endosome membrane fission of early and late endosomes is essential to separate regions destined for lysosomal degradation from carriers to be recycled to the plasma membrane.	0.438242
rps27a	ubiquitin-40S ribosomal protein S27a/RS27A protein	Polyubiquitin chains, when attached to a target protein, have different functions depending on the Lys residue of the ubiquitin that is linked, including DNA repair, ERAD, cell-cycle regulation, lysosomal degradation, kinase modification, protein degradation via the proteasome, endocytosis, DNA-damage responses as well as in signaling processes. Component of the 40S subunit of the ribosome.	0.472582
c20orf27	UPF0687 protein C20orf27 homolog	Uncharacterised	0.511544
vps11	vacuolar protein sorting-associated protein 11 homolog	Plays a role in vesicle-mediated protein trafficking to lysosomal compartments including the endocytic membrane transport and autophagic pathways.	0.479274
vhl	von Hippel-Lindau disease tumor suppressor-like	Involved in the ubiquitination and subsequent proteasomal degradation via the von Hippel-Lindau ubiquitination complex. Involved in transcriptional repression.	0.435042
wdr75	WD repeat-containing protein 75	Ribosome biogenesis factor. Involved in nucleolar processing of pre-18S ribosomal RNA. Required for optimal pre-ribosomal RNA transcription by RNA polymerase I.	0.41121
bcar3	breast cancer anti-estrogen resistance protein 3 homolog isoform X10	Acts as an adapter protein downstream of several growth factor receptors to promote cell proliferation, migration, and redistribution of actin fibers.	-0.41641				0.455085
derl1	derlin-1-like	Component of endoplasmic reticulum-associated protein degradation (ERAD) pathway. Derlin-1 is located in the membrane of the endoplasmic reticulum (ER) and is involved in moving misfolded proteins into the cytosol where they are ubiquitinated and degraded by the proteasome. Also involved in endoplasmic reticulum stress-induced pre-emptive quality control.	-0.439714				0.469903
psap	proactivator polypeptide-like/prosaposin-like isoform X1/2	May activate the lysosomal degradation of sphingolipids [Sphingolipids are a class of lipids containing a backbone of sphingoid bases,play important roles in signal transduction and cell recognition]. Behaves as a myelinotrophic and neurotrophic factor.	-0.473045				0.439104
snrnp200	U5 small nuclear ribonucleoprotein 200 kDa helicase-like	Plays role in pre-mRNA splicing as core component of precatalytic, catalytic and postcatalytic spliceosomal complexes. Involved in spliceosome assembly, activation and disassembly. Mediates changes in the dynamic network of RNA-RNA interactions in the spliceosome.	-0.645521				0.493025
derl1	derlin-1-like isoform X1	Component of endoplasmic reticulum-associated protein degradation (ERAD) pathway. Derlin-1 is located in the membrane of the endoplasmic reticulum (ER) and is involved in moving misfolded proteins into the cytosol where they are ubiquitinated and degraded by the proteasome. Also involved in endoplasmic reticulum stress-induced pre-emptive quality control.	-0.571229					0.465339
dph2	2-(3-amino-3-carboxypropyl)histidine synthase subunit 2-like	Required for the first step in the synthesis of diphthamide, a post-translational modification of histidine which occurs in translation elongation factor 2 (EEF2).	-0.50931	-0.428271
abcd2	ATP-binding cassette sub-family D member 2-like	ATP-dependent transporter of the ATP-binding cassette (ABC) family involved in the transport of very long chain fatty acid (VLCFA)-CoA from the cytosol to the peroxisome lumen. May play a role in regulation of VLCFAs and energy metabolism namely, in the degradation and biosynthesis of fatty acids by beta-oxidation.	-0.415744	-0.454199
btg1	BTG1 protein	Member of an anti-proliferative gene family that regulates cell growth and differentiation. Expression of this gene is highest in the G0/G1 phases of the cell cycle and downregulated when cells progressed through G1. Interacts with several nuclear receptors, and functions as a coactivator of cell differentiation.	-0.443439	-0.423448
calm	Calmodulin	Calmodulin is a calcium binding protein that plays a role in signaling pathways, cell cycle progression and proliferation.	-0.462493	-0.477422
nit1	deaminated glutathione amidase-like	Catalyzes the hydrolysis of the amide bond in N-(4-oxoglutarate)-L-cysteinylglycine (deaminated glutathione), a metabolite repair reaction to dispose of the harmful deaminated glutathione. Plays a role in cell growth and apoptosis: loss of expression promotes cell growth, resistance to DNA damage stress. It is also a negative regulator of primary T-cells.	-0.435991	-0.483854
dgkq	diacylglycerol kinase theta-like isoform X1	Diacylglycerol kinase that converts diacylglycerol/DAG into phosphatidic acid/phosphatidate/PA and regulates the respective levels of these two bioactive lipids. Thereby, acts as a central switch between the signaling pathways activated by these second messengers with different cellular targets and opposite effects in numerous biological processes. Also functions downstream of the nerve growth fa…	-0.481041	-0.417417
dag	dystroglycan-like	The dystroglycan complex is involved in a number of processes including laminin and basement membrane assembly, sarcolemmal stability, cell survival, peripheral nerve myelination, nodal structure, cell migration, and epithelial polarization.	-0.41295	-0.444543
ing3	inhibitor of growth protein 3-like	Component of the NuA4 histone acetyltransferase (HAT) complex which is involved in transcriptional activation of select genes principally by acetylation of nucleosomal histones H4 and H2A. NuA4 may also play a direct role in DNA repair when directly recruited to sites of DNA damage.	-0.407254	-0.47907
ing3	inhibitor of growth protein 3-like	Component of the NuA4 histone acetyltransferase (HAT) complex which is involved in transcriptional activation of select genes principally by acetylation of nucleosomal histones H4 and H2A. NuA4 may also play a direct role in DNA repair when directly recruited to sites of DNA damage.	-0.414131	-0.488277
mfge8	lactadherin-like isoform X1	Contributes to phagocytic removal of apoptotic cells in many tissues.	-0.427603	-0.48634
dhtkd1	probable 2-oxoglutarate dehydrogenase E1 component DHKTD1, mitochondrial	The 2-oxoglutarate dehydrogenase complex catalyzes the overall conversion of 2-oxoglutarate to succinyl-CoA and CO2. [succinyl-CoA = an important intermediate in the citric acid cycle/Krebs cycle] [2-oxoglutarate = also called, α-ketoglutarate. It is the keto acid produced by deamination of glutamate, and is an intermediate in the citric acid cycle/Krebs cycle]	-0.438404	-0.416143
abhd13	protein ABHD13-like	uncharacterised The α/β-hydrolase domain (ABHD) proteins which are characterized with beta strands connected by alpha helices in common belong to α/β-hydrolase (ABH) superfamily including esterases, lipases, proteases, peroxidases, dehalogenases, and epoxide hydrolases	-0.432728	-0.410008
lin37	protein lin-37 homolog	uncharacterised	-0.415766	-0.466589
pcdh1	protocadherin-1 isoform X1	May be involved in cell-cell interaction processes and in cell adhesion.	-0.41212	-0.511364
f52c9.6	putative uncharacterized transposon-derived protein F52C9.6	Uncharacterised	-0.529009	-0.432566
f52c9.6	putative uncharacterized transposon-derived protein F52C9.6	Uncharacterised	-0.629699	-0.423683
stk10	serine/threonine-protein kinase 10-like isoform X2	Serine/threonine-protein kinase involved in regulation of lymphocyte migration. Acts as a negative regulator of MAP3K1/MEKK1. May also act as a cell cycle regulator by acting as a polo kinase kinase.	-0.463574	-0.478937
srap	serine-rich adhesin for platelets-like	In bacteria, mediates binding to human platelets, possibly through a receptor-ligand interaction. Probably associated with virulence in endovascular infection.	-0.457607	-0.492383
sh3bp5	SH3 domain-binding protein 5-like	Functions as guanine nucleotide exchange factor (GEF) with specificity for RAB11A and RAB25. Inhibits the auto- and transphosphorylation activity of BTK. Plays a negative regulatory role in BTK-related cytoplasmic signaling in B-cells. May be involved in BCR-induced apoptotic cell death.	-0.418132	-0.561328
slc20a1	sodium-dependent phosphate transporter 1-A-like isoform X1 / 1-B	Sodium-phosphate symporter which plays a fundamental housekeeping role in phosphate transport. May function as a retroviral receptor as it confers human cells susceptibility to infection to gvarious viruses.	-0.416714	-0.40518
aldh5a1	succinate-semialdehyde dehydrogenase, mitochondrial isoform X2	Involved in the final degradation step of the inhibitory neurotransmitter gamma-aminobutyric acid (GABA).	-0.518515	-0.479847
taf6l	TAF6-like RNA polymerase II p300/CBP-associated factor-associated factor 65 kDa subunit 6L	Functions as a component of the PCAF complex. The PCAF complex is capable of efficiently acetylating histones in a nucleosomal context. With TAF5L, acts as an epigenetic regulator essential for somatic reprogramming.	-0.440774	-0.430282
scrt2	transcriptional repressor scratch 2-like	May be involved in transcriptional regulation.	-0.430597	-0.551436
scrt2	transcriptional repressor scratch 2-like	May be involved in transcriptional regulation.	-0.44921	-0.464658
tmcc1 / tmcc2	Transmembrane and coiled-coil domains protein 1/2	Endoplasmic reticulum membrane protein that promotes endoplasmic reticulum-associated endosome fission. Endosome membrane fission of early and late endosomes is essential to separate regions destined for lysosomal degradation from carriers to be recycled to the plasma membrane.	-0.443819	-0.400174
	universal stress protein A-like protein isoform X5	Uncharacterised.	-0.589411	-0.449509
	universal stress protein A-like protein isoform X5	Uncharacterised.	-0.633891	-0.411787
futsch	microtubule-associated protein futsch	During embryogenesis, necessary for dendritic and axonal organization and growth at the neuromuscular junction through the regulation of the synaptic microtubule cytoskeleton. Stabilises microtubule hairpin loops in synaptic boutons at the neuromuscular synapse. Rearrangement of these microtubule-based loops may be a critical component of the process of bouton division and for subsequent nerve-te…	-0.463249		-0.402312
smim29	small integral membrane protein 29-like isoform X1	Uncharacterised	-0.449313		-0.409061
gga	ADP-ribosylation factor-binding protein GGA	Plays a role in protein sorting and trafficking between the trans-Golgi network (TGN) and endosomes. Mediates export of the GPCR receptor ADRA2B to the cell surface. Required for targeting PKD1:PKD2 complex from the trans-Golgi network to the cilium membrane.	-0.41916
ctnnal1	alpha-catulin isoform X1	May modulate the Rho pathway signaling by providing a scaffold for the Lbc Rho guanine nucleotide exchange factor (ARHGEF1). [Rho = family of GTPases (small signalling G proteins) regulate many aspects of intracellular actin dynamics. play a role in organelle development, cytoskeletal dynamics, cell movement, and other common cellular functions]	-0.500887
rbr3	cell wall protein RBR3 isoform X3	GPI-anchored cell wall protein involved in cell wall organization, hyphal growth, as well as in host-fungal interaction and virulence.	-0.531518
klhl2	kelch-like protein 2	Component of a cullin-RING-based BCR (BTB-CUL3-RBX1) E3 ubiquitin-protein ligase complex that mediates the ubiquitination of target proteins, such as NPTXR, leading most often to their proteasomal degradation. Responsible for degradative ubiquitination of the WNK kinases WNK1, WNK3 and WNK4. Plays a role in the reorganization of the actin cytoskeleton. Promotes growth of cell projections in oligo…	-0.446767
klhl2	kelch-like protein 2	Component of a cullin-RING-based BCR (BTB-CUL3-RBX1) E3 ubiquitin-protein ligase complex that mediates the ubiquitination of target proteins, such as NPTXR, leading most often to their proteasomal degradation. Responsible for degradative ubiquitination of the WNK kinases WNK1, WNK3 and WNK4. Plays a role in the reorganization of the actin cytoskeleton. Promotes growth of cell projections in oligo…	-0.405954
ppp1r37	protein phosphatase 1 regulatory subunit 37-like isoform X1	Inhibits phosphatase activity of protein phosphatase 1 (PP1) complexes.	-0.445016
vps11	vacuolar protein sorting-associated protein 11 homolog	Plays a role in vesicle-mediated protein trafficking to lysosomal compartments including the endocytic membrane transport and autophagic pathways.	-0.416888
hivep1	zinc finger protein 40 isoform X1	This protein specifically binds to the DNA sequence 5'-GGGACTTTCC-3' which is found in the enhancer elements of numerous viral promoters such as those of SV40, CMV, or HIV-1. It may act in T-cell activation. Involved in activating HIV-1 gene expression.	-0.458097
znf704	zinc finger protein 704-like	Transcription factor which binds to RE2 sequence elements in the MYOD1 enhancer.	-0.414006
10 unannotated hub genes: positive correlation with CO2 and all 3 activity traits
1 unannotated hub gene: positive correlation with CO2 and speed
1 unannotated hub gene: positive correlation with CO2, negative correlation with active time and no. soft mirror touches
2 unannotated hub genes: positive correlation with CO2, negative correlation with number of soft mirror touches
3 unannotated hub genes: positive correlation with CO2
7 unannotated hub genes: negative correlation with CO2 and active time
3 unannotated hub genes: negative correlation with CO2 and distance
9 unannotated hub genes: negative correlation with CO2

## Sheet: Table S10
Table S10. List of function groups and related CNS-specific hub genes shared by CO2 treatment and one or more activity traits.
Function Group	Hub genes shared by CO2 treatment and one or more activity traits: Positive	Hub genes shared by CO2 treatment and one or more activity traits: Negative
Cell cycle
G1 phase	cdt1
G1 to S phase transition	snd1
Centrosome duplication	tubg1, nat10
DNA replication	psf2, cdt1, mcm5, dbf4, spt16, foxm1, bptf
G2 phase	ranbp2
G/2M cell-cycle checkpoints	donson
Mitosis	ncaph, smc4, ttk, incenp, bub1, foxm1, cdt1
spindle assembly checkpoint signalling	bub3
Cytokinesis	zip, myh9/10, myl9, anln, prpf40a
Cell cycle regulators	foxm1, eif3b, ccnb3, melk, ttk, bub1, dbf4, anb32a, klf10, ecd	stk10
Cell proliferation	ttk, eif3b, foxm1, melk, dbf4, srrt, tk1, tgfb1i1, pa2g4, ttc3, ptpr	btg1, calm
Cell cycle-related apoptosis	anb32a, eif3b, melk
Other neurogenesis-related
Cell migration	arpc5, anln, myl9, slit3, mbtp, prpf40a	dag
Cell adhesion	itga4, itga9, slc4a11, pcdh1, vcl, rac1, ptpr, pa2g4	pcdh1
Cell differentiation	eif3b, rac1, ptpr, tbc1d1, tgfb1i1, itga4, pa2g4, slc4a11	btg1
Neuronal differentiation	ttc3, rac1
Neural stem cell self-renewal	srrt
Neural progenitor proliferation	melk
Neurogenesis	ncaph, adgrb3
Somatic reprogramming		taf6l
Dendrite spine formation	adgrb3, rac1
Neurite outgrowth and branching	apbb1, ptpr	futsch
Synaptogenesis	adgrb3
Peripheral nerve myelination		dag
Protein synthesis and protein turnover
Amino acids	shmt1, glyat
Nucleotides	entpd8, purH
Transcription	polr1a, spt16, bptf, arpc5
RNA splicing	melk, snrpa, ecd, prpf40a
RNA processing	cstf1, exosc10
RNA modification	nat10, pa2g4
tRNA	eef1g, pus3
Translation	eif3b, eif3d, eef1g
Ribosome	rpl23a, rpl4, rpl7l, rps27a, nop58
Post-translation modification	ranbp2	dph2
Protein folding and quality control	hspa5, pdia3, pdia4, pdia5, ssr1, ganab, ppib
Protein trafficking	stt3a, tmed2, rpn2, rpn1, nup160, nup155, nup205
E3 ubiquitin ligase	ttc3, cblb
Proteasome	rpn1
Lysosomal degradation		tmcc1/2
Cellular Stress Response
Apoptosis (other)	rtkn
Apoptosis (response to DNA damage/ER stress)	apbb1, tmem214-b
DNA damage response / DNA repair	apbb1, spt16, foxm1, bptf, arpc5	nit1, ing3
Oxidative stress response	slc4a11
Unfolded protein response	hspa5
Neurotranmsission
GABAergic neurotransmission	phf24, rac1	aldh5a1
Endocannabinoid signalling	abhd12
GPCR trafficking	tmed2
Synaptic microtubule skeleton		futsch
Synaptic vesicle endocytosis		dgkq
Epigenetic regulation
Histone modification (acetylation, methylation)	anb32a, ashh1/2/3/4/mes-4/setd2, nat10, pa2g4	ing3, taf6l
Immune system
B cells	cblb	sh3bp5
Cell adhesion in immune response	itga4, itga9, rac1, ptpr
Immunological process regulation	abhd12
Innate immune response	tf
T cell	ptprc, itga4, cblb
Viral binding/receptor	hspa5, ptprc	slc20a1
Viral replication	anb32a
Energy Production
Fatty acid metabolism		abcd2
Glucose metabolism and transport	klf10, tbc1d1, tbc1d4, ecd
Others
Angiogenesis	adgrb3, ttc3
Circadian clock regulation	klf10
Folate transport	slc25a32
Motility in cilia and flagella	dnaaf2
Spatial memory	apbb1

[truncated: 3 more sheets: Table S11, Table S12, Table S13]
